# Supplementary material for: Venomics Reveals Venom Complexity of the Piscivorous Cone Snail, Conus tulipa
Source: Mar Drugs. 2019 Jan 21;17(1):71. doi: 10.3390/md17010071 (PMC6356538; doi:10.3390/md17010071)
Supplement: Supplementary file 1 [file marinedrugs-17-00071-s001.zip]

Archive with 4 entries (3 files):
- marinedrugs-410587 suply for XML conversion/
- marinedrugs-410587 suply for XML conversion/marinedrugs-410587 supply Tables.pdf
- marinedrugs-410587 suply for XML conversion/Table S1-Tulipa unique sequences-Marine drugs.xlsx
- marinedrugs-410587 suply for XML conversion/Table S2-Tulipa common sequences-Marine Drugs.xlsx
