# Supplementary material for: Venomics Reveals Venom Complexity of the Piscivorous Cone Snail, Conus tulipa
Source: Mar Drugs. 2019 Jan 21;17(1):71. doi: 10.3390/md17010071 (PMC6356538; doi:10.3390/md17010071)
Supplement: Supplementary file 1 [file marinedrugs-17-00071-s001.zip › marinedrugs-410587 suply for XML conversion/Table S1-Tulipa unique sequences-Marine drugs.xlsx]

## Sheet: S1 transcriptome 
			Table S1: Unique conopeptide precursors from the venom duct transcriptome of S1 and S2.
Transcript Number S1	Gene Superfamily	Precursor Read Frequency	Precursor Sequence	# Amino acids	# Cysteine(s)
Tu087	B1	6	MHLYTYLYLLVPLVTFHLILGTGTLDHGGALTERRSADATALKAEPVLLQKSAARSTDDNGKDRLTQMKRILKQRANKARGEEEYQKIVGKY	92	0
Tu088	B1	6	MHLYTYLYLLVPLVTFHLILGTGTLDRWSALTERRSADATALKAEPVLLQKSAARSTDDNGKDRLTQMKRILKQRANKARGEEEYQKMLGKI	92	0
Tu089	B1	6	MHLYTYLYLLVPLVTFHLILGTGTLDHGGALTERRSADATALKAEPVLLQEIRCPQHRRQWQGQVDSDEEDSTNSETNKARGEEEYTKDVRKY	93	1
Tu090	B1	6	MHLYTYLYLLVPLVTFHLILGTGTLDHGGALTERRSADATALKAEPVLLQKSAARSTDDNGKDRLTQMKRILKQRANKARGEEEYQKMLENLR	93	0
Tu091	B1	6	MHLYTYLYLLVPLVTFHLILGTGTLDHGGALTERRSADATALKAEPVLLQKSAARSTDDNGKDRLTQMKRILKRASENKARGEEEYQKIVGKY	93	0
Tu092	B1	6	MHLYTYLYLLVPLVTFHLILGTGTLDHGGALTERRSADATALKAEPVLLQKSAARSTDDNGKDRLTQMKRILQTARQTKPEDEEEYTKDVRKY	93	0
Tu093	B1	7	MHLYTYLYLLVPLVTFHLILGTGTLDHGGALTERRSADATALKAEPVLLQKSARPQHRRQWQGQVDSDEEDSTNSETNKARGEEEYTKMLGNLREQ	96	0
Tu094	B1	8	MHLYTYLYLLVPLVTFHLILGTGTLDHGGALTERRSADATALKAEPVLLQKSAARSTDDNGKDRLTQMKRILKQRANKARGEEEVSKDVGKSKRSRS	97	0
Tu095	B1	8	MHLYTYLYLLVPLVTFHLILGTGTLDHGGALTERRSADATALKAEPVLLQKSAARSTDDNGKDRLTQMKRILKQRANKARGEEEYQKIVGKFKRSRS	97	0
Tu096	B1	8	MHLYTYLYLLVPLVTFHLILGTGTLDHGGALTERRSADATALKAEPVLLQKSAARSTDDNGKDRLTQMKRILKQRANKARGEEEYQKMLENLREAEA	97	0
Tu097	B1	8	MHLYTYLYLLVPLVTFHLILGTGTLDHGGALTERRSADATALKAEPVLLQKSAARSTDDNGKDRLTQMKRILKQRANKARGEEEYQKMLENLRRSRS	97	0
Tu098	B1	8	MHLYTYLYLLVPLVTFHLILGTGTLDHGGALTERRSADATALKAEPVLLQKSAARSTDDNGKDRLTQMKRILKQRANKARGEEEYQKSVGKSKRSRS	97	0
Tu099	B1	8	MHLYTYLYLLVPLVTFHLILGTGTLDHGGALTERRSADATALKAEPVLLQKSAARSTDDNGKDRLTQMKRILKQRANKARGEGEYQKMLENLREAED	97	0
Tu100	B1	8	MHLYTYLYLLVPLVTFHLILGTGTLDHGGALTERRSADATALKAEPVLLQKSAARSTDDNGKDRLTQMKRILKQRANKSRGEEEYQKMLENLREARS	97	0
Tu101	B1	8	MHLYTYLYLLVPLVTFHLILGTGTLDHGGALTERRSADATALKAEPVLLQKSAARSTGDNGKDRLTQMKRILKQRANKARGEEEYQKMLEKSKRSRS	97	0
Tu102	B1	8	MHLYTYLYLLVPLVTFHLILGTGTLDHGGALTERRSADATALKAEPVLLQKSAARSTGDNGKDRLTQMKRILKQRANKARGEEEYTKDVRKSKRSRS	97	0
Tu103	B1	8	MHLYTYLYLLVPLVTFHLILGTGTLDHGGALTERRSVDATALKAEPVLLQKSAARSTDDNGKDRLTQMKRILKQRANKARGEEEYQKNVGKSKRSRS	97	0
Tu104	B1	8	MHLYTYLYLLVPLVTFHLILGTGTLDHGGALTERRSADATALKAEPVLLQKSAARSTDDNGKDRLTQMKRILKQRANKARGEEEYQKMLENTKRSRS	97	0
Tu105	B1	8	MHLYTYLYLLVPLVTFHLILGTGTLDHGGALTERRSADATALKAEPVLLQKSAARSTDDKWQGQVDSDEEGFSNSEANKARGEERISKDVGKSKRSRS	98	0
Tu106	B1	8	MHLYTYLYLLVPLVTFHLILGTGTLDHGGALTERRSADATALKAEPVLLQKSAARSTDDNGKDRLTQMKRILKQRANKARGEEEYQKDVGKSKEKQES	98	0
Tu107	B1	8	MHLYTYLYLLVPLVTFHLILGTGTLDHGGALTERRSADATALKAEPVLLQKSAARSTDDNGKDRLTQMKRILKQRANKARGEEEYQKDVGKSKEKQKD	98	0
Tu108	B1	8	MHLYTYLYLLVPLVTFHLILGTGTLDHGGALTERRSADATALKAEPVLLQKSAARSTDDNGKDRLTQMKRILKQRANKARGEEEYQKIVGKSKEKARS	98	0
Tu109	B1	8	MHLYTYLYLLVPLVTFHLILGTGTLDHGGALTERRSADATALKAEPVLLQKSAARSTDDNGKDRLTQMKRILKQRANKARGEEEYQKMLEKSKEKQES	98	0
Tu110	B1	8	MHLYTYLYLLVPLVTFHLILGTGTLDHGGALTERRSADATALKAEPVLLQKSAARSTDDNGKDRLTQMKRILKQRANKARGEEEYQKMLENTKRRQES	98	0
Tu111	B1	9	MHLYTYLYLLVPLVTFHLILGTGTLDHGGALTECRSADATALKAEPVLLQKSAARSTDDNGKDRLTQMKRILKQRANKARGEEEYQKMLENLRESKKLKK	100	1
Tu112	B1	9	MHLYTYLYLLVPLVTFHLILGTGTLDHGGALTERRSADATALKAEPVLLQKSAARSTDDNGKDRLTQMKRILKQRANKARGEEEYQKDVGKSKEKQKLKK	100	0
Tu113	B1	9	MHLYTYLYLLVPLVTFHLILGTGTLDHGGALTERRSADATALKAEPVLLQKSAARSTDDNGKDRLTQMKRILKQRANKARGEEEYQKMFKLGVPPYTRQF	100	0
Tu114	B1	9	MHLYTYLYLLVPLVTFHLILGTGTLDHGGALTERRSADATALKAEPVLLQKSAARSTDDNGKDRLTQMKRILKQRANKARGEEEYQKMLEKSKRKQKLKK	100	0
Tu115	B1	9	MHLYTYLYLLVPLVTFHLILGTGTLDHGGALTERRSADATALKAEPVLLQKSAARSTDDNGKDRLTQMKRILKQRANKARGEEEYQKMLENLREARSKKK	100	0
Tu116	B1	9	MHLYTYLYLLVPLVTFHLILGTGTLDHGGALTERRSADATALKAEPVLLQKSAARSTDDNGKDRLTQMKRILKQRANKARGEEEYQKMLGKSKRSRKLKK	100	0
Tu117	B1	9	MHLYTYLYLLVPLVTFHLILGTGTLDHGGALTERRSADATALKAEPVLLQKSAARSTDDNGKDRLTQMKRILKQRANKARGRRKNIQKIVRKILRRRQES	100	0
Tu118	B1	10	MHLYTYLYLLVPLVTFHLILGTGTLDHGGALTERRSADATALKAEPVLLQKSAARSTDDNGKDRLTQMKRILKQRANKARGEEEYQKDVGKSKEKARKLKK	101	0
Tu119	B1	10	MHLYTYLYLLVPLVTFHLILGTGTLDHGGALTERRSADATALKAEPVLLQKSAARSTDDNGKDRLTQMKRILKQRANKARGEEEYQKDSWKNLKRSKKVKKK	102	0
Tu120	B1	10	MHLYTYLYLLVPLVTFHLILGTGTLDHGGALTERRSADATALKAEPVLLQKSAARSTDDNGKDRLTQMKRILKQRANKARGEEEYQKMLENLREAEDKKRKR	102	0
Tu121	B1	10	MHLYTYLYLLVPLVTFHLILGTGTLDHGGALTERRSADATALKAEPVLLQKSAARSTDDNGKDRLTQMKRILKQRANKARGERRISKDSWKNLKRSKKVKKK	102	0
Tu122	B1	11	MHLYTYLYLLVPLVTFHLILGTGTLDHGGALTERRSADATALKAEPVLLQKSAARSTDDNGKDRLTQMKRILKQRANKARGEEEYQKMLEKSKRSRKLKKGKR	103	0
Tu123	B1	12	MHLYTYLYLLVPLVTFHLILGTGTLDHGGALTERRSADATALKAEPVLLQKSAARSTDDNGKGQVDSDEEDSQTASKQSQSEEEYQKMLEKSKRSRSKKNAGKR	104	0
Tu124	B1	12	MHLYTYLYLLVPLVTFHLILGTGTLDHGGALTERRSADATALKAEPVLLQKSAARSTDDNGKDRLTQMKRILKQRANKARGEEEYQKMLEKSKRSRVKKNAGKR	104	0
Tu125	B1	12	MHLYTYLYLLVPLVTFHLILGTGTLDHGGALTERRSADATALKAEPVLLQKSAARSTDDNGKDRLTQMKRILKQRANKARGEEEYQKMLENQEKQKLKKMTGKR	104	0
Tu126	B1	12	MHLYTYLYLLVPLVTFHLILGTGTLDHGGALTERRSADATALKAEPVLLQKSAARSTDDNGKDRLTQMKRILKQRANKARGEEEYTKDVRKSKRAEVKKNAGKR	104	0
Tu127	B1	12	MHLYTYLYLLVPLVTFHLILGTGTLDHGGALTERRSADATALKAEPVLLQKSAARSTDDNGKDRLTQMKRILKQRANKARGEEEYTKMLGNLREAEVKKNAGKR	104	0
Tu128	B1	12	MHLYTYLYLLVPLVTFHLILGTGTLDHGGALTERRSADATALKAEPVLLQKSAARSTDDNGKDRLTQMKRILKQRANKARGGEEYQKMLENLREAEVKKNAGKR	104	0
Tu129	B1	13	MHLYTYLYLLVPLVTFHLILGTGTLDHGGALTERRSADATALKAEPVLLQKSAARSTDDNGKDRLIQMKRILKQRANKARGEEEYQKMLENLKRSKKLKKMQEKR	105	0
Tu130	B1	13	MHLYTYLYLLVPLVTFHLILGTGTLDHGGALTERRSADATALKAEPVLLQKSAARSTDDNGKDRLTQMKRILKQRANKARGEEEYQKDVGKSKEKQKVKKMTGKR	105	0
Tu131	B1	13	MHLYTYLYLLVPLVTFHLILGTGTLDHGGALTERRSADATALKAEPVLLQKSAARSTDDNGKDRLTQMKRILKQRANKARGEEEYQKMLEKSKEKQKLKKMTGKR	105	0
Tu132	B1	13	MHLYTYLYLLVPLVTFHLILGTGTLDHGGALTERRSADATALKAEPVLLQKSAARSTDDNGKDRLTQMKRILKQRANKARGEEEYQKMLENLKRKQKLKKIAGKR	105	0
Tu133	B1	13	MHLYTYLYLLVPLVTFHLILGTGTLDHGGALTERRSADATALKAEPVLLQKSAARSTDDNGKDRLTQMKRILKQRANKARGEEEYQKMLENLREARKLKKMTGKR	105	0
Tu134	B1	13	MHLYTYLYLLVPLVTFHLILGTGTLDHGGALTERRSADATALKAEPVLLQKSAARSTDDNGKDRLTQMKRILKQRANKARGEEEYQKMLENLREDRKLKKMQGKR	105	0
Tu135	B1	13	MHLYTYLYLLVPLVTFHLILGTGTLDHGGALTERRSADATALKAEPVLLQKSAARSTDDNGKDRLTQMKRILKQRANKARGEEEYQKMLENLRESKKLKKMTGKR	105	0
Tu136	B1	13	MHLYTYLYLLVPLVTFHLILGTGTLDHGGALTERRSADATALKAEPVLLQKSAARSTDDNGKDRLTQMKRILKQRANKARGEEEYTKDVGKSKRSKKLKKMTGKR	105	0
Tu137	B1	14	MHLYTYLYLLVPLVTFHLILGTGTLDHGGALTERRSADATALKAEPVLLQKSAARSTDDNGKDRLTQMKRILKQRANKARGEEEYQKIVGKSKRRQEVKKNRQEKE	106	0
Tu138	B1	14	MHLYTYLYLLVPLVTFHLILGTGTLDHGGALTERRSADATALKAEPVLLQKSAARSTDDNGKDRLTQMKRILKQRANKARGEEEYQKIVGKSKRSKKLKKIDKEKE	106	0
Tu139	B1	17	MHLYTYLYLLVPLVTFHLILGTGTLDHGGALTERRSADATALKAEPVLLQKSAARSTDDNGKDRLTQMKRILKQRANKARGEEEYQKDVGKSKRSKKLKKNDKEKRINQS	110	0
Tu140	B1	36	MHLYTYLYLLVPLVTFHLILGTGTLDHGGALTERRSADATALKAEPVLLQKSAARSTDDNGKDRLTQMKRILKQRANKARGEEEYQKDVGKSKRSRKLKKEKDKSSWVFHLIPVSSKIPR	120	0
Tu141	B1	36	MHLYTYLYLLVPLVTFHLILGTGTLDHGGALTERRSADATALKAEPVLLQKSAARSTDDNGKDRLTQMKRILKQRANKARGEEEYQKMLENLKRSRRLKKGKRIIKLGVPPYTRQLQNPR	120	0
Tu142	B1	38	MHLYTYLYLLVPLVTFHLILGTGTLDHGGALTERRSADATALKAEPVLLQKSAARSTDDNGKDRLTQMKRILKQRANKARGEEEYQKDVGKSKRSRKTKKRKKINQSWVFHLIPVSSKIPR	121	0
Tu143	B1	43	MHLYTYLYLLVPLVTFHLILGTGTLDHGGALTERRSADATALKAEPVLLQKSAARSTDDNGKDRLTQMKRILKQRANKARGEEEYQKDVGKSKRSKKLKKIDRKKINQDWVFHLIPVSSKIPR	123	0
Tu144	B1	43	MHLYTYLYLLVPLVTFHLILGTGTLDHGGALTERRSADATALKAEPVLLQKSAARSTDDNGKDRLTQMKRILKQRANKARGEEEYQKMLENLREARKLKKMTRKKDNTSWVFHLIPVSSKIPK	123	0
Tu145	B1	43	MHLYTYLYLLVPLVTFHLILGTGTLDHGGALTERRSADATALKAEPVLLQKSAARSTDDNGKDRLTQMKRILKQRANKARGEEEYQKMLENLRESKKLKKNDRKKINQSWVFHLIPVSSKIPR	123	0
Tu146	B1	87	MHLYTYLYLLVPLVTFHLILGTGTLDHGGALTERRSADATALKAEPVLLQKSAARSTDDNGKDRLTQMKRILKQRANKARGEEEYQKMLEKSKRSKKVKKNDKEKDNTSWVFHLIPSVLKSPNRIVPYF	129	0
Tu147	B1	190	MHLYTYLYLLVPLVTFHLILGTGTLDHGGALTERRSADATALKAEPVLLQKSAARSTDDNGKDRLTQMKRILKQRANKARGEEEYQKMLGNLREAEVKKMQEKDNQAGCSTLYPSVLKSPDRSFPIFATFFLSLFL	136	1
Tu148	B1	12	MHLYTYLYLLVSLVTFHLILGTGTLDHGGALTERRSADATALKAEPVLLQKSAARSTDDNGKDRLTQMKRILKQRANKARGEEEYQKMLENLREAEVKKNAGKR	104	0
Tu149	B1	9	MHLYTYLYLLVPLVTFHLILGTGTLDHGGALTERRSADATALKAEPVLLQKSAARSTDDNGKDRLTQMKRILKQRANKARGEEEYQKMLENLREAEVKKM	100	0
Tu150	B1	9	MHLYTYLYLLVPLVTFHLILGTGTLDHGGALTERRSADATALKAEPVLLQKSAARSTDDNGKDRLTQMKRILKQRANKARGEEEYQKMLENLREAEVKKN	100	0
Tu151	B1	9	MHLYTYLYLLVPLVTFHLILGTGTLDHGGALTERRSADATALKAEPVLRQKSAARSTDDNGKDRLTQMKRILKQRANKARGEEEYQKMLENLREAEVKKK	100	0
Tu152	B1	10	MHLYTYLYLLVPLVTFHLILGTGTLDHGGALTERRPADATALKAEPVLLQKSAARSTDDNGKDRLTQMKRILKQRANKARGEEEYQKMLENLREAEAKKGKR	102	0
Tu153	B1	10	MHLYTYLYLLVPLVTFHLILGTGTLDHGGALTERRSADATALKAEPALLQKSAARSTDDNGKDRLTQMKRILKQRANKARGEEEYQKMLENLREAEAKKGKR	102	0
Tu154	B1	10	MHLYTYLYLLVPLVTFHLILGTGTLDHGGALTERRSADATALKAEPVLLQKSAARSTDDNGKDRLAQMKRILKQRANKARGEEEYQKMLENLREAEAKKGKR	102	0
Tu155	B1	10	MHLYTYLYLLVPLVTFHLILGTGTLDHGGALTERRSVDATALKAEPVLLQKSAARSTDDNGKDRLTQMKRILKQRANKARGEEEYQKMLENLREAEAKKGKR	102	0
Tu156	B1	11	MHLYTYLYLLVPLVTFHLILGTGTLDHGGAPTERRSADATALKAEPVLLQKSAARSTDDNGKDRLTQMKRILKQRANKARGEEEYQKMLENLREAEAKKGKR	102	0
Tu157	B1	12	MHLYTYLYLLVPLVTFHLILGMGTLDHGGALTERRSADATALKAEPVLLQKSAARSTDDNGKDRLTQMKRILKQRANKARGEEEYQKMLENLREAEVKKNAGKR	104	0
Tu158	B1	12	MHLYTYLYLLVPLVTFHLILGTDTLDHGGALTERRSADATALKAEPVLLQKSAARSTDDNGKDRLTQMKRILKQRANKARGEEEYQKMLENLREAEVKKNAGKR	104	0
Tu159	B1	12	MHLYTYLYLLVPLVTFHLILGTGTLDHGGALTERRSADATALKAEPVLLQKSAARSTDDNGKDRLTQIKRILKQRANKARGEEEYQKMLENLREAEVKKNAGKR	104	0
Tu160	B1	12	MHLYTYLYLLVPLVTFHLILGTGTLDHGGALTERRSADATALKAEPVLLQKSAARSTDDNGKDRLTQMKRILKQRANKARGEEEYQKMLENLREAEVKKIDRKR	104	0
Tu161	B1	12	MHLYTYLYLLVPLVTFHLILGTGTLDHGGALTERRSADATALKAEPVLLQKSAARSTDDNGKDRLTQMKRILKQRANKARGEEEYQKMLENLREAEVKKMQEKR	104	0
Tu162	B1	12	MHLYTYLYLLVPLVTFHLILGTGTLDHGGALTERRSADATALKAEPVLLQKSAARSTDDNGKDRLTQMKRILKQRANKARGEEEYQKMLENLREAEVKKNVGKR	104	0
Tu163	B1	12	MHLYTYLYLLVPLVTFHLILGTGTLYHGGALTERRSADATALKAEPVLLQKSAARSTDDNGKDRLTQMKRILKQRANKARGEEEYQKMLENLREAEVKKIAGKR	104	0
Tu164	B1	12	MHLYTYLYLLVPLVTFHLILGTGTLDHGGALTERRLADATALKAEPVLLQKSAARSTDDNGKDRLTQMKRILKQRANKARGEEEYQKMLENLREAEVKKNAGKR	104	0
Tu165	B1	13	MHLYTYLYLLVPLVTFHLILGTGTLDHGGALTERRSADATALKAEPVLLQKSAARSTDDNGKDRLTQMKRILKQRANKARGEEEYQKMLENLREAEVKKIDKEKR	105	0
Tu166	B1	13	MHLYTYLYLLVPLVTFHLILGTGTLDHGGALTERRSADATALKAEPVLLQKSAARSTDDNGKDRLTQMKRILKQRANKARGEEEYQKMLENLREAEVKKKMTGKR	105	0
Tu167	B1	16	MHLYTYLYLLVPLVTFHLILGTGTLDHGGALTERRSADATALKAEPVLLQKSAARSTDDNGKDRLTQMKRILKQRANKARGEEEYQKMLENLREAEAKKGKEKERMWQK	109	0
Tu168	B1	21	MHLYTYLYLLVPLVTFHLILGTGTLDHGGALTERRSADATALKAEPVLLQKSAARSTDDNGKDRLTQMKRILKQRANKARGEEEYQKMLENLREAEAKKEKIIKLGVPPYTRQF	114	0
Tu169	B1	23	MHLYTYLYLLVPLVTFHLILGTGTLDHGGALTERCSADATALKAEPVLLQKSAARSTDDNGKDRLTQMKRILKQRANKARGEEEYQKMLENLREAEVKKCRKKIIKLGVPPYTRQF	116	2
Tu170	B1	28	MHLYTYLYLLVPLVTFHLILGTGTLDHGGALTERRSADATALKAEPVLLQKSAARSTDDNGKDRLTQMKRILKQRANKARGEEEYQKMLENLREAEVKKMDRKKIIKLGVPPYTRQF	117	0
Tu171	B1	28	MHLYTYLYLLVPLVTFHLILGTGTLDHGGALTERRSADATALKAEPVLLQKSAARSTDDNGKDRLTQMKRILKQRANKARGEEEYQKMLENLREAEVKKMTGKKIIKLGVPPYTRQF	117	0
Tu172	B1	28	MHLYTYLYLLVPLVTFHLILGTGTLDHGGALTERRSADATALKAEPVLLQKSAARSTDDNGKDRLTQMKRILKQRANKARGEEEYQKMLENLREAEVKKNDRKKINQAGVPPYTRQF	117	0
Tu173	B1	28	MHLYTYLYLLVPLVTFHLILGTGTLDHGGALTERRSADATALKAEPVLLQKSAARSTDDNGKDRLTQMKRILKQRANKARGEEEYQKMLENLREARVKKKCRKKIIKLGVPPYTRQF	117	1
Tu174	B1	32	MHLYTYLYLLVPLVTFHLILGTGTLDHGGALTERRSADATALKAEPVLLQKSAARSTDDNGKDRLTQMKRILKQRANKARGEEEYQKMLENLREAEVKKKMQEKDKSSWVVPPYTRQF	118	0
Tu175	B1	32	MHLYTYLYLLVPLVTFHLILGTGTLDHGGALTERRSADATALKAEPVLLQKSAARSTDDNGKDRLTQMKRILKQRANKARGEEEYQKMLENLREAEVKKNDKEKDKSKLGVPPYTRQF	118	0
Tu176	B1	32	MHLYTYLYLLVPLVTFHLILGTGTLDHGGALTERRSADATALKAEPVLLQKSAARSTDDNGKDRLTQMKRILKQRANKARGEEEYQKMLENLREAEVKKNDRKKDNQSWVFHLITRQF	118	0
Tu177	B1	32	MHLYTYLYLLVPLVTFHLILGTGTLDHGGALTERRSADATALKAEPVLLQKSAARSTDDNGKDRLTQMKRILKQRANKARGEEEYQKMLENLREAEVKKNRQEKDNTKLGVPPYTRQF	118	0
Tu178	B1	32	MHLYTYLYLLVPLVTFHLILGTGTLDHGGALTERRSADATALKAEPVLLQKSAARSTDDNGKDRLTQMKRILKQRANKARGEEEYQKMLENLREAEVKKNRQEKDNTRLGVPPYTRQF	118	0
Tu179	B1	32	MHLYTYLYLLVPLVTFHLILGTGTLDHGGALTERRSADATALKAEPVLLQKSAARSTDDNGKDRLTQMKRILKQRANKARGEEEYQKMLENLREAEVKKNSRKKDKSKLGVPPYTRQF	118	0
Tu180	B1	33	MHLYTYLYLLVPLVTFHLILGTGTLDHGGALTERRSADATALKAEPVLLQKSAARSTDDNGKDRLTQMKRILKQRANKARGEEEYQKMLENLREAEVKKNRQEKDKSRLGVPPYTRQF	118	0
Tu181	B1	34	MHLYTYLYLLVPLVTFHLILGTGTLDHGGALTERRSADATALKAEPVLLQKSAARSTDDNGKDRLTQMKRILKQRANKARGEEEYQKMLENLREAEAKKGKDKSSWVFHLIPVSSKIPR	119	0
Tu182	B1	36	MHLYTYLYLLVPLVTFHLILGTGTLDHGGALTERRSADATALKAEPVLLQKSAARSTDDNGKDRLTQMKRILKQRANKARGEEEYQKMLENLREAEAKKRKKIIKAGCSTLYPSVLKIPR	120	1
Tu183	B1	38	MHLYTYLYLLVPLVTFHLILGTGTLDHGGALTERRSADATALKAEPVLLQKSAARSTDDNGKDRLTQMKRILKQRANKARGEEEYQKMLENLREAEVKKMQEKDNQAGCSTLYPSVLKIPR	121	1
Tu184	B1	38	MHLYTYLYLLVPLVTFHLILGTGTLDHGGALTERRSADATALKAEPVLLQKSAARSTDDNGKDRLTQMKRILKQRANKARGEEEYQKMLENLREAEVKKMTGKDNQDWVFHLIPVSSKIPK	121	0
Tu185	B1	38	MHLYTYLYLLVPLVTFHLILGTGTLDHGGALTERRSADATALKAEPVLLQKSAARSTDDNGKDRLTQMKRILKQRANKARGEEEYQKMLENLREAEVKKMTGKDNQSWVFHLIPVSSKIPR	121	0
Tu186	B1	39	MHLYTYLYLLVPLVTFHLILGTGTLDHGGALTERRSADATALKAEPVLLQKSAARSTDDNGKDRLTQMKRILKQRANKARGEEEYQKMLENLREAEVKKIDRKKIIKAGCSTLYPSVLKIPR	122	1
Tu187	B1	39	MHLYTYLYLLVPLVTFHLILGTGTLDHGGALTERRSADATALKAEPVLLQKSAARSTDDNGKDRLTQMKRILKQRANKARGEEEYQKMLENLREAEVKKNAGKKIIKARVFHLIPVSSKIPR	122	0
Tu188	B1	39	MHLYTYLYLLVPLVTFHLILGTGTLDHGGALTERRSADATALKAEPVLLQKSAARSTDDNGKDRLTQMKRILKQRANKARGEEEYQKMLENLREAEVKKNDRKKDKSSWVFHLIPVSSKIPK	122	0
Tu189	B1	40	MHLYTYLYLLVPLVTFHLILGTGTLDHGGALTERRSADATALKAEPVLLQKSAARSTDDNGKDRLTQMKRILKQRANKARGEEEYQKMLENLREAEVKKNDRKKINQSWVFHLIPVSSKIPK	122	0
Tu190	B1	40	MHLYTYLYLLVPLVTFHLILGTGTLDHGGALTERRSADATALKAEPVLLQKSAARSTDDNGKDRLTQMKRILKQRANKARGEEEYQKMLENLREAEVKKNRQEKDNTSWVFHLIPVSSKIPR	122	0
Tu191	B1	40	MHLYTYLYLLVPLVTFHLILGTGTLDHGGALTERRSADATALKAEPVLLQKSAARSTDDNGKDRLTQMKRILKQRANKARGEEEYQKMLENLREAEVKKNSRKKDNQSWVFHLIPVSSKIPR	122	0
Tu192	B1	40	MHLYTYLYLLVPLVTFHLILGTGTLDHGGALTERRSADATALKAEPVLLQKSAARSTDDNGKDRLTQMKRILKQRANKARGEEEYQKMLENLREAEVKKNSRKKNNQSWVFHLIPVSSKIPR	122	0
Tu193	B1	128	MHLYTYLYLLVPLVTFHLILGTGTLDHGGALTERRSADATTLKAEPVLLQKSAARSTDDNGKDRLTQMKRILKQRANKARGEEEYQKMLENLREAEAKKGKDNQAGCSTLYPSVLKSPDRSFPIFATFFLSLFL	134	1
Tu194	B1	180	MHLYTYLYLLVPLVTFHLILGTGTLDHGGALTERRSADATALKAEPVLLQKSAARSTDDNGKDRLTQMKRILKQRANKARGEEEYQKMLENLREAEVKKMQEKDNQTGCSTLYPSVLKSPDRSFPIFATFFLSLFL	136	1
Tu195	B1	182	MHLYTYLYLLVPLVTFHLILGTGTLDHGGALTERRSADATALKAELVLLQKSAARSTDDNGKDRLTQMKRILKQRANKARGEEEYQKMLENLREAEVKKMQEKDNQAGCSTLYPSVLKSPDRSFPIFATFFLSLFL	136	1
Tu196	B1	182	MHLYTYLYLLVPLVTFHLILGTGTLDHGGALTERRSADATALKAEPVLLQKSAARSTDDNGKDRLTQMKRILKQRANKARGEEEYQKMLENLREAEAKKEKDNQAGCSTLYPSVLKSPDRSFPIFATFFLSLLPLK	136	1
Tu197	B1	188	MHLYTYLYLLVPLVTFHLILGTGTLDHGGALTERRSADATALKAEPVLLQKSAARSTDDNGKDRLTQMKRILKQRANKARGEEEYQKMLENLREAEVKKMQEKDNQAGCSTLYPSVLKSPDRSFPIFATFFLSFFL	136	1
Tu198	B1	188	MHLYTYLYLLVPLVTFHLILGTGTLDHGGALTERRSADATALKAEPVLLQKSAARSTDDNGKDRLTQMKRILKQRANKARGEEEYQKMLENLREAEVKKMQEKDNQAGCSTLYPSVLKSPDRSFPIFATFFLSLFF	136	1
Tu199	B1	188	MHLYTYLYLLVPLVTFHLILGTGTLDHGGALTERRSADATALKAEPVLLQKSAARSTDDNGKDRLTQMKRILKQRANKARGEEEYQKMLENLREAEVKKMQEKGNQAGCSTLYPSVLKSPDRSFPIFATFFLSLFL	136	1
Tu200	B1	190	MHLYTYLYLLVPLVTFHLILGTGTLDHGGALTERRSADATALKAEPVLLQKSAARSTDDNGKDRLTQMKRILKQRANKARGEEEYQKMLENLREAEVKKNAGKDNQAGCSTLYPSVLKSPDRSFPIFATFFLSLFL	136	1
Tu201	B1	191	MHLYTYLYLLVPLVTFHLILGTGTLDHGGALTERRSADATALKAEPVLLQKSAARSTDDNGRDRLTQMKRILKQRANKARGEEEYQKMLENLREAEVKKMQEKDNQAGCSTLYPSVLKSPDRSFPIFATFFLSLFL	136	1
Tu202	B1	193	MHLYTYLYLLVPLVTFHLILGTGTLDHGGALTERRSADATALKAEPVLLQKSAARSTDDNGKDRLTQMKRILKQRANKARGEEEYQKMLENLREAEVKKMQEKDNQAGCSTLYPSVLKSPNRSFPIFATFFLSLFL	136	1
Tu203	B1	205	MHLYTYLYLLVPLVTFHLILGTGTLDHGGALTERRSADATALKAEPVLLQKSAARSTDDNGKDRLTQMKRILKQRANKARGEEEYQKMLENLREAEVKKNDRKKIIKLGCSTLYPSVLKSPDRSFPIFATFFLSLFL	137	1
Tu204	B1	207	MHLYTYLYLLVPLVTFHLILGTGTLDHGGALTERRSADATALKAEPVLLQKSAARSTDDNGKDRLIQMKRILKQRANKARGEEEYQKMLENLREAEVKKNSRKKDNQAGCSTLYPSVLKSPDRSFPIFATFFLSLFL	137	1
Tu205	B1	208	MHLYTYLYLLVPLVTFHLILGTGTLDHGGALTERRSADATALKAEPVLLQKSAARSTDDNGKDRLTQMKRILKQRANKARGEEEYQKMLENLREAEVKKMQEKDNQAGCSTLYPSVLKSPDRSFPYFLPTFFLSLFL	137	1
Tu206	B1	209	MHLYTYLYLLVPLVTFHLILGTGTLDHGGALTERRSADATALKAEPVLLQKSAARSTDDNGKDRLTQMKRILKQRANKARGEEEYQKMLENLREAEVKKNDRKKDNQAGCSTLYPSVLKSPDRSFPIFATFFLSLFL	137	1
Tu207	B1	211	MHLYTYLYLLVPLVTFHLILGTGTLDHGGALTERRSADATALKAEPVLLQKSAARSTDDNGKDRLTQMKRILKQRANKARGEEEYQKMLENLREAEVKKNSRKKNNQAGCSTLYPSVLKSPDRSFPIFATFFLSLFL	137	1
Tu208	B1	211	MHLYTYLYLLVPLVTFHLILGTGTLDHGGALTERRSADATALKAEPVLLQKSAARSTDDNGKDRLTQMKRILKQRANKARGEEEYQKMLENLREAEVKKNDRKKIIKAGCSTLYPSVLKSPNRSFPIFATFFLSLFL	137	1
Tu209	B1	551	MHLYTYLYLLVPLVTFHLILGTGTLDHGGALTERRSADATALKAEPVLLQKSAARSTDDNGKDRLTQMKRILKQRANKARGEEEYQKMLENLREAEVKKNDRKKIIKTGCSTLYPSVLKSPDRSFLFLPHSFFLFSFNSPKFFMFILT	148	1
Tu210	B1	11	MHLYTYLDLLVPLVTFHLILGTGTLDHGGALTERRSADATALKAEPVLLQKSAARSTDDNGKDRLTQMKRILKQRANKARGEEEYQKMLENLKRSRRLKKGKR	103	0
Tu211	B1	8	MHLYTYLYLLVPPGDLPPNPRARGTLDHGGALTERRSADATALKAEPVLLQKSAARSTDDNGKDRLTQMKRILKQRANKARGEEEYQKMLGKSKRSRS	98	0
Tu212	B1	9	MHLYTYLYLLVPLATFHLILGTGTLDHGGALTERRSADATALKAEPVLLQKSAARSTDDNGKDRLTQMKRILKQRANKARGEEEYQKMLENLREARKLKK	100	0
Tu213	B1	28	MHLYTYLYLLVHLVTFHLILGTGTLDHGGALTERRSADATALKAEPVLLQKSAARSTDDNGKDRLTQMKRILKQRANKARGEEEYQKMLENLREAEVKKIDRKKIIKLGVPPYTRQF	117	0
Tu214	B2	9	MLRLIIAAVLASACLAYPQRRDGVPEDASNLQGFDQGMQAMPNMQGMQGMPMPGMAGGQFLPFNPNLAVPYKRGEELEERSHHSKFNGDSDNSPFQSEDG	100	1
Tu215	B2	10	MLRLIIAAVLASACLAYPQRRDGVPEDASNLQGFDQGMQAMPNMQGMQGMPMPGMAGGQFLPFNPNLAVPYKRGEELEERSHHSKVQTATATTLPFNPRMG	101	1
Tu216	B2	15	MLRLIIAAVLASACLAYPQRRDGVPEDASNLQGFRSRACRPCPTCRECRACQCREWPVVSYLPFNPNLAVPYKRGEELEERSHHSKFNGDSDNSPFQSEDGLENFMDS	108	7
Tu217	B2	37	MLRLIIAAVLASACLAYPQRRDGVPEDASNLQGFDQGMQAMPNMQGMQGMPMPGMAGGQFLPFNPNLAVPYKRGEELEERSHHSKFNGDSDNSPFQSEDGLENFMDFMKDNSNENLPFKQT	121	1
Tu218	B2	47	MLRLIIAAVLASACLAYPQRRDGVPEDASNLQGFDQGMQAMPNMQGMQGMPMPGMAGGQFLPFNPNLAVPYKRGEELEERSHHSKFNGDSDNSPFQSEDGLENFMDFMKDNSNENLPFNTWKRHQ	125	1
Tu219	B2	47	MLRLIIAAVLASACLAYPQRRDGVPEDASNLQGFDQGMQAMPNMQGMQGMPMPGMAGGQFLPFNPNLAVPYKRGEELEERSHHSKFNGDSDNSPFQSEDGLENFMDFMKDNSNENLPSTTWKRHQ	125	1
Tu220	B2	50	MLRLIIAAVLASACLAYPQRRDGVPEDASNLQGFDQGMQAMPNMQGMQGMPMPGMAGGQFLPFNPNLAVPYKRGEELEERSHHSKFNGDSDNSPFQSEDGARKLHGLHEGQQQRKPSVQQRGRRHQ	126	1
Tu221	B2	50	MLRLIIAAVLASACLAYPQRRDGVPEDASNLQGFDQGMQAMPNMQGMQGMPMPGMAGGQFLPFNPNLAVPYKRGEELEERSHHSKFNGDSDNSPFQSEDGLENFMDFMKDNSNEKPSVQQRGRRHQ	126	1
Tu222	B2	50	MLRLIIAAVLASACLAYPQRRDGVPEDASNLQGFDQGMQAMPNMQGMQGMPMPGMAGGQFLPFNPNLAVPYKRGEELEERSHHSKFNGDSDNSPFQSEDGLENFMDFMKDNSNENLPFNNVEGDHQ	126	1
Tu223	B2	50	MLRLIIAAVLASACLAYPQRRDGVPEDASNLQGFDQGMQAMPNMQGMQGMPMPGMAGGQFLPFNPNLAVPYKRGEELEERSHHSKFNGDSDNSPFQSEDGLENFMDFNEGQQQRKPSVQQRGRRHQ	126	1
Tu224	B2	51	MLRLIIAAVLASACLAYPQRRDGVPEDASNLQGFDQGMQAMPNMQGMQGMPMPGMAGGQFLPFNPNLAVPYKRGEELEERSHHSKFNGDSDNSPFQSEGWARKLHGLHEGQQQRKPSVQQRGRRHQ	126	1
Tu225	B2	51	MLRLIIAAVLASACLAYPQRRDGVPEDASNLQGFDQGMQAMPNMQGMQGMPMPGMAGGQFLPFNPNLAVPYKRGEELEERSHHSKFNGDSRQRLPFQSEDGLENFMDFMKDNSNENLPFNNVEAHQ	126	1
Tu226	B2	51	MLRLIIAAVLASACLAYPQRRDGVPEDASNLQGFDQGMQAMPNMQGMQGMPMPGMAGGQFLPFNPNLAVPYKRGEELEERSHHSKFKRRQRQLSLSIRGWARKLHGLHEGQQQRKPSVQQRGRRHQ	126	1
Tu227	B2	51	MLRLIIAAVLASACLAYPQRRDGVPEDASNLQGFDQGMQAMPNMQGMQGMPMPGMAGGQFLPFNPNLAVPYKRGEELEERSHHSKFKRRQRQLSLSIRGWARKLHGLHEGQQQRKPSVTTTWKRHQ	126	1
Tu228	B2	51	MLRLIIAAVLASACLAYPQRRDGVPEDASNLQGFDQGMQAMPNMQGMQGMPMPGMAGGQFLPFNPNLAVPYKRGEELEERSHHSKFNGDSDNSPFSIRGWARKLHGLHEGQQQRKPSVQQRGRRHQ	126	1
Tu229	B2	51	MLRLIIAAVLASACLAYPQRRDGVPEDASNLQGFDQGMQAMPNMQGMQGMPMPGMAGGQFLPFNPNLAVPYKRGEELEERSHHSKVQRRQRQLSLSIRGWARKLHGLHEGQQQRKPSVQQRGRRHQ	126	1
Tu230	B2	205	MLRLIIAAVLASACLAYPQRRDGVPEDASNLQGFDQGMQAMPNMQGMQGMPMPGMAGGQFLGEELEERSHHSKFNGDSDNSPFQSEDGLENFMDFMKDNSNENLPFNNVEGATNDLGQFEPSAENEDGKFRFFDKQQ	137	1
Tu231	B2	205	MLRLIIAAVLASACLAYPQRRDGVPEDASNLQGFDQGMQAMPNMQGMQGMPMPGMAGGQFLPFNPNLAVPYKRGEELEERSHHSKFNGDSDNSPFQSEDGLENFMDFMKDNSNENLPFNNVEGATNDLGPIRAQRRK	137	1
Tu232	B2	845	MLRLIIAAVLASACLAYPQRRDGVPEDASNLQGFDQGMQAMPNMQGMQGMPMPGMAGGQFLPFNPNLAVPYKRGEELEERSHHSKFNGDSDNSPFQSENGLENFMDFMKDNSNENLPFNNVEGATNDLGQFEPSAENEDGKFRFFDKQQ	149	1
Tu233	B2	870	MLRLIIAAVLASACLAYPQRRDGVPEDASNLQGFDQGMQAMPNMQGMQGMPMPGMAGGQFLPFNPNLAVPYKRGEELEERSHHSKFNGDSDNSPFQSEYGLENFMDFMKDNSNENLPFNNVEGATNDLGQFEPSAENEDGKFRFFDKQQ	149	1
Tu234	B2	977	MLRLIIAAVLASACLAYPQRRDGVPEDASNLQGFDQGMRAMPNMQGMQGMPMPGMAGGQFLPFNPNLAVPYKRGEELEERSHHSKFNGDSDNSPFQSEDGLENFMDFMKDNSNENLPFNNVEGATNDLGQFEPSAENEDGKFRFFDKQQ	149	1
Tu235	B2	3374	MLRLIIAAVLASACLAYPQRRDGVPEDASNLQGFDQGMQAMPNMQGMQGMPMPGMAGGQFLPFNPNLAVPYKRGEELEERSHHSKFNGDSDNSPFQSEDGLENFMDFMKDNSNENLPFNNVKAPPMTLANSSPAPKMRTGSSASSTSNNKRQKHA	155	1
Tu236	O1	2	MKLTCVVIVAVLLLTACQLITALHSRGTQKHRALGSTTKLTLSTRCLSPKGRDVINASL	59	3
Tu237	O1	2	MKLTCVVIVAVLLLTACQLITALDSKGMEKRRALRSTTKLSKLRQVPWLCGKPKLHVESFI	61	3
Tu238	O1	2	MKLTCVVIVAVLLLTACQLITALDSRGMEKCRALRSTTKLSKLRQVSGGAGNPEIHVESCI	61	4
Tu239	O1	2	MKLTCVVIVAVLLLTACQLITALHSRGQEQLNGHCVLPTGRRSSSHDGLLKRSPSLGSLGPR	62	3
Tu240	O1	2	MNLTCVLIIAVLFLTACQLLTADDSRNNQKYRAVRMRDALKNLKDSRGCSARNQRCPPQCCM	62	6
Tu241	O1	2	MKLTCVVIVAVLLLTACQLITALHSRGTQKHRALGSTTKLTLSTRCLSPGSSCSRICICWCPW	63	7
Tu242	O1	2	MKLTCVVIVAVLLLTACQLITALHSRGTQKHRALGSTTKLTLSTRCLSPGSSCSPTSYNCCLPWMW	66	6
Tu243	O1	2	MKLTCVVIVAVLLLTACQLITALHSRGTQKHRALGSPPNSPCRLAACHPDLHVHVSVSAGAPGRPST	67	4
Tu244	O1	2	MNLTCVLIIAVLFLTACQLLTADDSRDNQKYRAVRMRDALKNLKDSRGAPLEIKDVSPMLHGFGVRS	67	2
Tu245	O1	2	MNLTCVLIIAVLFLTACQLLTADDSRNNQKYRAVRMRDALKNLKDSRGCSARNQKMSSPMLHGFGVRS	68	3
Tu246	O1	2	MKLTCVVIVAVLLLTACQLITALHSRGTQKHRALGSTTKLTLSTRCLSPGSSCSPTSYNCCQVLQSIQQKM	71	6
Tu247	O1	2	MKLTCVVIVAVLLLTACQLITALHSRGTQKHRALGRPPNSPCRLAANHPDLHVHRLVIIAAGLAVHTEKCRG	72	4
Tu248	O1	3	MKLTCVVIVAVLLLTACQLITALHSRDTQKHRALGATTKLTLSTRCKSPGSPCSPTSYNCCWSCSPYRKKCRG	73	8
Tu249	O1	3	MKLTCVVIVAVLLLTACQLITALHSRGTQKHRALGATTKLTLSTRCKSPGSPCSPTSYNCCWSCSPYRKKCRG	73	8
Tu250	O1	3	MKLTCVVIVAVLLLTACQLITALHSRGTQKHRALGSTTKLTLSTSLLVYPDLHVHRLVIIAAGLAIRYSRKCRG	74	3
Tu251	O1	3	MNLTCVLIIAVLFLTACQLLTADDSRNNQKYRAVRMRDALKNLKDSRLTRSRSMGSRSATTPMNEQETAPRELTT	75	2
Tu252	O1	3	MKLTCVVIVAVLLLTACQLITALHSRGTQKHRALGSTTKLTLSTRCLSPGSSCSPTSYNWPPSVPLNHYLVFRKPAK	77	4
Tu253	O1	3	MNLTCVLIIAVLFLTACQLLTADDSRDNQKYRAVRMRDALKNLKDSRGAPLEIKDVLPNAAWVWCAVVSIHPDVFDIR	78	3
Tu254	O1	3	MNLTCVLIIAVLFLTACQLLTADDSRDNQKYRAVRMRDALKNLKDSRGCSARNQRCPPNAAWVWCAVVSIHPDVFDIR	78	5
Tu255	O1	3	MNLTCVLIIAVLFLTACQLLTADDSRNNQKYRAVRMRDAFEEFEKIPGGAPLEIKDVLPNAAWVWCAVVSIHPDVFDIR	79	3
Tu256	O1	4	MNLTCVLIIAVLFLTACQLITADDSRDKQEYHVVRLRDAIRIFKTRQRPCAKLGRACDTLPCCVGVRCYERRTPICLMKQPGV	83	8
Tu257	O1	5	MKLTCVVIVAVLLLTACQLITALHSRGTQKHRALGSPPNSPCRLAACHPDLHVHRLVIIAAGLAIHTAENVGANPAPDSSPFCALFLSA	89	5
Tu258	O1	5	MKLTCVVIVAVLLLTACQLITALHSRGTQKHRALGVTTKLTLSTRCLSPGSSCSPIVIIAAGLAIHTAENVGANPAPDLPPSVLYSFLP	89	4
Tu259	O1	5	MKLTCVVIVAVLLLTACQLITALHSRGTQEHRALGVTTKLTLSTRCLHPDLHVHRLVIIAAGLAIHTAENVGANPAPDLPPSVLYSFLP	89	3
Tu260	O1	7	MKLTCVVIVAVLLLTACQLITALHSRGTQKHRALGATTKLTLSTRCKSPGSPCSPTSYNCCWSCSPYRKNVGANPAPDSSPFCALFLQLTCRINQP	96	9
Tu261	O1	14	MKLTCVVIVAVLLLTACQLITALHSRGTQKHRALGSTTKLTLSTRCLSPGSSCSPTSYNCCRSPYCGVRGEILGSSQDEQLRKHLPSMFSLVKNESQRFEDDQIPS	106	7
Tu262	O1	19	MKLTCVVIVAVLLLTACQLITALHSRGTQKHRALGRPPNSPCRLAACHPDLHVHRLVIIAAGLAIHTAENVGANPAPDLPLLCSIPFCLSPPYLKVVMNHSSPTSLEASEELH	113	6
Tu263	O1	19	MKLTCVVIVAVLLLTACQLITALHSRGTQKHRALGSTTKLTCRLAACHPDLHVHRLVIIAAGLAIHTAENVGANPAPDLPPLCSIPFCLESSLPEVGHEPLITYFSGGFEELH	113	6
Tu264	O1	21	MKLTCVVIVAVLLLTACQLITALHSRGTQKHRALGSPPNSPCRLAACHPDLHVHRLVIIAAGLAIHTAENVGANPAPDLPPSVLYSFLPESSLPESGHEPLITYFSGGFGGATLK	115	4
Tu265	O1	21	MKLTCVVIVAVLLLTACQLITALHSRGTQKHRALGSTTKLTCRLAACHPDLHVHRLVIIAAGLAIHTAENVGANPAPDLPPSVLYSFLPESSLPESGHEPLITYFSGGFGGATLK	115	4
Tu266	O1	21	MKLTCVVIVAVLLLTACQLITALHSRGTQKHRALGSTTNSPCRLAACHPDLHVHRLVIIAAGLAIHTAENVGANPAPDLPPSVLYSFLPESSLPESGHEPLITYFSGGFGGATLK	115	4
Tu267	O1	22	MKLTCVVIVAVLLLTACQLITALHSRGTQKHRALGRPPNSPCRLAACHPDLHVHRLVIIAAGLAIHTAENVGANPAPDLPPSVLYSFLPESSLPESGHEPLITYFSGGFGGATLK	115	4
Tu268	O1	22	MKLTCVVIVAVLLLTACQLITALHSRGTQKHRALGATTKLTLSTRCKSPGSPCSPTSYNCCWSCSPYRKNVGANPAPDLPPSVLYSFLPESSLPESGHEPLITYFSGGFGGATLQ	115	7
Tu269	O1	23	MKLTCVVIVAVLLLTACQLITALHSRGTQKHRAPGGRPPNSPCRLAACHPDLHVHRLVIIAAGLAIHTAENVGANPAPDLPPSVLYSFLPESSLPESGHEPLITYFSGGFGGATLK	116	4
Tu270	O1	32	MNLTCVLIIAVLFLTACQLLTADDSRNNQKYRAVRMRDALKNLKDSRLTRSRSMGSRSATTPMNEQGNSAKRTDNVESAMKKKLIRSARKAAQRVREEDKGDARENRHSSTSDTGVLR	118	2
Tu271	O1	3	MKLTSVLIVAVLFLTAWIFVTADDSRNELENRFSKAHHEMKNPEASELESHAAVACAFSPAPKPAVMSSTPLCATWLDL	79	2
Tu272	O1	4	MKLTSALIVAVLFLTAWIFVTADDSRNELENRFSKAHHEMKNPEASELNKRGCFPKWQFLRLAETCNAMLQWRVRFRLRLNLP	83	2
Tu273	O1	4	MKLTSALIVAVLFLTAWIFVTADDSRNELENRFSKAHHEMKNPEASELNKRNCFPKWQILWLSEGWKAMLQWRVPFRLHLNLP	83	1
Tu274	O1	4	MKLTSALIVAVLFLTAWIFVTADDSRNELENRFSKAHHETKNPEASELNKRNCFPNGKILWLSEGWKAMLQWRVPFRLHLNLP	83	1
Tu275	O1	2	MKLTCVVIVAVLLLTACQLITALHSRGTQKHRALGVTTKLTLSTRCLSPGSSCSPTSYNCCRSCNPYS	68	7
Tu276	O1	2	MALVAVLLLTACQLITALHSRGTQKHRALGSTTKLTLSTRCLSPGSSCSPTSYNCCRSCNPYSRKCRG	68	7
Tu277	O1	2	MKLTCVVIVAVLLLTACQLITALHSRGTQKHRALGSTTKLTLSTRCLSPGSSCSPTSYNCCRSCNPYSRK	70	7
Tu278	O1	2	MKLTCVVIVAVLLLTACQLITALHSRGTQKHRALGSTTKLTLSTRCLSPGSSCSPTSYNCCRSCNPIQQKM	71	7
Tu279	O1	2	MKLTCVVIVAVLLLTACQLITALHSRGTQKHRALGSTTKLTLSTRCLSPGSSCSPTSYNCCRSCNPYSRKW	71	7
Tu280	O1	3	MKLTCVVIVAVLLLTACQLITALHSRGTQKHRALGSTTKLTLSTRCLSPGSSCSPTSYNCCRSCNPYSRKYRG	73	7
Tu281	O1	3	MKLTCVVIVAVLLLTACQLITALHSRGTQEASCPGVTTKLTLSTRCLHPDLHVHRLVINCCRSCNPYSRKCRG	73	8
Tu282	O1	3	MKLTCVVIVAVLLLTACQFITALHSRGTQKHRALGSTTKLTLSTRCLSPGSSCSPTSYNCCRSCNPYSRKCRG	73	8
Tu283	O1	3	MKLTCVVIVAVLLLTACQLITALHFRGTQKHRALGSTTKLTLSTRCLSPGSSCSPTSYNCCRSCNPYSRKCRG	73	8
Tu284	O1	3	MKLTCVVIVAVLLLTACQLITALHSRGTQKHRALGSITKLTLSTRCLSPGSSCSPTSYNCCRSCNPYSRKCRG	73	8
Tu285	O1	3	MKLTCVVIVAVLLLTACQLITALHSRGTQKHRALGSTAKLTLSTRCLSPGSSCSPTSYNCCRSCNPYSRKCRG	73	8
Tu286	O1	3	MKLTCVVIVAVLLLTACQLITALHSRGTQKHRALGSTTKLTLSIRCLSPGSSCSPTSYNCCRSCNPYSRKCRG	73	8
Tu287	O1	3	MKLTCVVIVAVLLLTACQLITALHSRGTQKHRALGSTTKLTLSTRCLSPGSSCSPTSYNCCRSCNPYSRKCKG	73	8
Tu288	O1	3	MKLTCVVIVAVLPLTACQLITALHSRGTQKHRALGSTTKLTLSTRCLSPGSSCSPTSYNCCRSCNPYSRKCRG	73	8
Tu289	O1	3	MKPTCVVIVAVLLLTACQLITALHSRGTQKHRALGSTTKLTLSTRCLSPGSSCSPTSYNCCRSCNPYSRKCRG	73	8
Tu290	O1	3	MKLTCVVIVAVLLLTACQLITALHSRGTQKHRARGRPTKLTLSTRCLSPGSSCSPTSYNCCRSCNPYSRKCRG	73	8
Tu291	O1	3	MKLTCVVIVAVLLLTACQLITALHSRGTQKHRARGVTTKLTLSTRCLSPGSSCSPTSYNCCRSCNPYSRKCRG	73	8
Tu292	O1	3	MKLTCVVIVAVLLLTACQLITALHSRGTQKHRALGSTTKLTLSTRCLSPGSSCSPTSYNCCRSCNPYSRKCRS	73	8
Tu293	O1	3	MKLTCVVIVAVPLLTACQLITALHSRGTQKHRALGSTTKLTLSTRCLSPGSSCSPTSYNCCRSCNPYSRKCRG	73	8
Tu294	O1	3	MKLTCVVIVAVLLLTACQLITALHSRGTQKHRALGSTTKLTLSTRCLSPGSSCSPTSYNCCRSCNPYSKKCRG	73	8
Tu295	O1	3	MKLTCVVIVAVLLLTAWSAHHSSALQRYAEASVPWGSTTKLTLSTRCLSPGSSCSPTSYNCCRSCNPYSRKCRG	74	7
Tu296	O1	3	MKLTCVVIVAVLLLTACQLITALHSRGTQKASCPGGRPPNSTLSTRCLSPGSSCSPTSYNCCRSCNPYSRKCRG	74	9
Tu297	O1	3	MNLTCVLIIAVLFLTACQLLTADDSRNNQKYRAVRTRDALKNLKDSRGCSARNQRCPPQCCMGLVCGREYPPRCV	75	8
Tu298	O1	3	MNLTCVLIIAVLFLTACQLLTADDSRDNQKYRAVRMRDALKNLKDSRGCSARNQRCPPQCCMGLVCGREYPPRCV	75	8
Tu299	O1	3	MKLTCVVIVAVLLLTACQLITALDSKGMEKRRALRSTTKLSKLRQVPWLCGKPEATCGKFYLKCCSGMCNKANWKCLR	78	8
Tu300	O1	4	MNLTCVLIIAVLFLTACQLLTADDSRDKQKYHAARMGGAMQVLRDSWKCASKGEKCGPPLCCLDLLCVKRKRNSPRCAMVDVYI	84	8
Tu301	O1	5	MKLTCVVIVAVLLLTACQLITALHSRGTQKHRALGSTTKLTLSTRCLSPGSSCSPTSYNCCRSCNPYSKKMVGANPAPDLPFCALFLSA	89	8
Tu302	O1	7	MKLTCVVIVAVLLLTACQLITALHSRGTQKHRALGSTTKLTLSTRCLSPGSSPRLSLLIITSCSENQQNRTEVLFHYSMHHYSGDLPALNTLISSK	96	4
Tu303	O1	21	MKLTCVVIVAVLLLTACQLITALHSRGTQKHRALGSTTKLTLSTRCLSPGSSCSPTSYNCCRSCNPYSRKCRGLIQRLIFPLLCSIPFCLSPPYLKVVMNHSSPTSLEASEELH	114	10
Tu304	O1	21	MKLTCVVIVAVLLLTACQLITALHSRGTQKHRALGSTTKLTLSTRCLSPGSSCSPTSYNCCRSCNPYSRKCRANPAPDLPPSVLYSFLPESSLPESGHEPLITYFSGGFGGATLK	115	8
Tu305	O1	23	MKLTCVVIVAVLLLTACQLITALHSRGTQKHRALGSTTKLTLSTRCLSPGSSCSPTSYNCCRSCNPYSRNVGANPAPDLPPSVLYSFLPESSLPESGHEPLITYFSGGFGGATIRK	116	7
Tu306	O1	3	MKLTCVLIIAVLFLMACQLITANDPRDNQKYRAVMMKDALKNFKDFMSCSGRDSRCPPVCCMGLMCSRGKCVSIYGEK	78	8
Tu307	O1	2	MVLVIVAVLLLTACQLITALHSRGTQKHRALGSTTKLTLSTRCLSPGSSCSPTSYNCCRSCNPYSRKCRG	70	7
Tu308	O1	3	MKLTSALIVAVLFLTAWIFVTADDSRNELENRFSKAHHEMKNPEASELNKRGCFPSGSFCGLPRLAMQCCSGVCAFVCV	79	6
Tu309	O1	3	MKLTSVLIVAVLFLTAWIFVTADDSRNELENRFSKAHHEMKNPEASELNKRNCFPNGKFCGFPKVGKPCCSGVCLFACT	79	6
Tu310	O1	3	MKLTSALIVAVLFLTAWIFVTADDSRNELENRFSKAHHETKNPEASELNKRNCFPNGKFCGFPKVGKPCCSGVCLFACT	79	6
Tu311	O1	3	MKLTSVLIVAVLFLTAWIFVTADDSRNELENRFSKAHHEMKNPEASELNKRNCFPNGQFCGLPKVGKPCCSGVCVFACT	79	6
Tu312	O1	3	MKLTCVVIVAVLLRRRPVSSSTALHSERYAEASCPGVDHQTHLVDSLLVNPDLHVQPTSYNCCRSCNPYSRKCKGLNPSA	80	6
Tu313	O1	3	MKLTCMMIVAVLFLSAWTFVTADDSRNGLENLFPKARHKMTNPEDYKSKTNCVGRGEFCDMTAQNCCGGMCVLIICI	77	7
Tu314	O1	3	MKLTSALVVAVLFLTAWIFVTADDSRNELENRFSKAHHEMKNPEASELNKRNCFPNGKFCGFPKVGKPCCSGVCLFACT	79	6
Tu315	O3	2	MSGLGIMVLTLLLLVSMATSHRYAREKQATRRDAVNVRRRSRPKTKECERYCELEESTAAA	61	2
Tu316	O3	2	MSGLGIMVLTLLLLVSMATSHRYAREKQATRRDAVNVRRRSRPKTTECERYCELEKALLLHKK	63	2
Tu317	O3	2	MSGLGIMVLTLLLLVSMATSHRYAREKQATRRDAVNVRRRSRPKTKECERYCELEEKALLLHKK	64	2
Tu318	O3	2	MSGLGIMVLTLLLLVSMATSHRYAREKQATRRDAVNVRRRSRPKTKECERYCELEEKHVLLHKK	64	2
Tu319	O3	2	MSGLGIMVLTLLLLVSMATSHRYAREKQATRRDAVNVRRRSRPKTKECERYCELEGKALLLHKK	64	2
Tu320	O3	2	MSGLGIMVLTLLLLVSMATSHRYAREKQATRRDAVNVRRRSRPKTKECERYCELGGKALLLHKK	64	2
Tu321	O3	3	MSGLGIMVLTLLLLVSMATSHRMQEKSRRREGTQSTSDGEADQKQRSAKGTVSWRKKHCCCIRSNGPKCSRICIFKFWC	79	6
Tu322	O3	3	MSGLGIMVLTLLLLVSMATSHRYAREKQATRRDAVNVRRRSRPKTRSAKGTVSWKEKHCCCIRSNGPKCSRICIFKFWC	79	6
Tu323	O3	3	MSGLGIMVLTLLLLVSMATSHRYAREKQATRRDAVNVRRRSRTKNKGVTKGTVSWKEKHCCCIRSNGPMSEYAYSKFWC	79	4
Tu324	O3	13	MSGLGIMVLTLLLLVSMATSHRYAREKQATRRDAVNVRRRSRPKTKECERYCELGGKALLLHKSNGPNVPEYAYSNFGVSSVHCPIHYLISTSVNETCQKVEGCA	105	5
Tu325	O3	14	MSGLGIMVLTLLLLVSMATSHRYAREKQATRRDAVNVRRRSRPKTKECERYCELEEKHCCCIRSNGPKMFQNMHIQILVLVSVHCPIHYLISTSVNETCQKVEGCA	106	8
Tu326	O3	14	MSGLGIMVLTLLLLVSMATSHRYAREKAGDAKGRSQRQTEKADQKQRSAKGTVSWRKKHCCCIRSNGPQNVPEYAYSNFGVSFCTLSHSLSYQYKCKRDMSESRSCA	107	6
Tu327	O3	3	MSGLGIMVLTLLLLVSMATSHRYAREKQATRRDAVNVRRRSRPKTKECERYCELEEKHCCCIRSNGPKCSRICIFKFWS	79	7
Tu328	O3	3	MSGLGIMVLTLLLLVSMATSHRYAREKQATRRDAVNVRRRSRPKTRECERYCELEEKHCCCIRSNGPKCSRICIFKFWC	79	8
Tu329	O3	3	MSGLGIMVLTLLLLVSMATSHRYAREKQATRRDAVNVRRRSRPKTRSAKRYCELEEKHCCCIRSNGPKCSRICIFKFWC	79	7
Tu330	O3	3	MSGLGIMVLTLLLLVSMATSHRYAREKQATRRGRSQRQTEKQTKTKECERYCELEEKHCCCIRSNGPKCSRICIFKFWC	79	8
Tu331	O3	3	MSGLGIMVLTLLLLVSMATSHRYARERQATRRDAVNVRRRSRPKTKECERYCELEEKHCCCIRSNGPKCSRICIFKFWC	79	8
Tu332	O3	3	MSGLGIMVLTLLLLVSMATSHRYVREKQATRRDAVNVRRRSRPKTKECERYCELEEKHCCCIRSNGPKCSRICIFKFWC	79	8
Tu333	O3	3	MSGLGIMVLTLLLLVSMATSHRYAREKQATRRDAVNVRRRSRPKTKECERYCELEEKHCCCIRSNGPKCTRICIFKFWC	79	8
Tu334	O3	13	MSGLGIMVLTLLLLVSMATSHRYAREKQATRRDAVNVRRRSRPKTKECERYCELEEKHCCCIRSNGPKCSRICISNFGVSFCTLSHSLSYQYKCKRDMSESRSCA	105	10
Tu335	O3	14	MSGLGIMVLTLLLLVSMATSHRYAREKQATRRDAVNVRRRSRPKTKECERYCELEEKHCCCIRSNGPKCSRICIIQNFGVSFCTLSHSLSYQYKCKRDMSESRSCA	106	10
Tu336	O3	14	MSGLGIMVLTLLLLVSMATSHRYAREKQATRRDAVNVRRRSRPKTKECERYCELEEKHCCCIRSNGPKCSRICIFKFLVLVSVHCPIHYLISTSVNETCQKVEGCA	106	10
Tu337	O3	14	MSGLGIMVLTLLLLVSMATSHRYAREKQATRRDAVNVRRRSRPKTKECERYCELEEKHCCCIRSNGPKCSRICILLNFGVSFCTLVPFIILSVQVVNETCQESRSCA	107	10
Tu338	O3	2	MSGLGIMVLTLLLLVLMTTSHQDAGEKQAMQRDAKNFSRRRLVIRRPKTRECEMQCEQK	59	2
Tu339	O3	2	MSGLGIMVLTLLLLVANDNQSSGCRREAGDAKGCKELQSEKISHSETKNKGVAKCSVSRRRNTAAA	66	3
Tu340	O3	3	MSGLGTMVLTLLLLVLMTTSHQDAGEKQAMQRDAKNFSRRRLVIRRPKTGSAKCSVSRRETLLPRKRWYGPMFP	74	1
Tu341	O3	3	MSGLGTMVLTLLLLVLMTTSHQDAGEKQAMQRDAKNFSQRRLVIRRPKTRECEIQCEQEEKHCCRVRDNRGQCAP	75	5
Tu342	O3	3	MSGLGTMVLTLLLLVLMTTSHQDAGEKQAMQRDAKNFSRRRLVIRRPKTRECEMQCEQEEKHCCRVKRWYGPMCP	75	5
Tu343	O3	5	MSGLGTMVLTLLLLVLMTTSHQDAGEKQAMQRDAKNFSQRRLVIRRPKRGTFTLKKLECSKQAGRLNNGAWNNGIGPRFYFAGFRNTR	88	1
Tu344	O3	6	MSGLGTMVLTLLLLVLMTTSHQDAGEKQAMQRDAKNFSQRRLVIRRPKRGTFTLKKLECSKQAGRLNNGAWNNGIGPRFYFAGFGTRGND	90	1
Tu345	O3	2	MSGLGIMVLTLLLLVLMTTSHQDAGEKQAMQRDAKNFSRRRLVIRRPKTRECEMQCEQKKNTAAA	65	2
Tu346	O3	2	MSGLGIMVLTLLLLVLMTTSHQDAGEKQAMQRDAKNFSRRRLVIRRPKTRSAKCSVSRRRNTAAA	65	1
Tu347	O3	2	MSGLGIMVLTLLLLVLMTTSHQDAGEKQAMQRDAKNFSRRRLVIRRTKNKGVTKCSVSRRRNTAAA	66	1
Tu348	O3	2	MSGLGIMVLTLLLLVLMTTSHQDAGEKQAMQRDAKNFSQRRLVIRRPKTRECEIQCEQEEKHCCRVRDK	69	4
Tu349	O3	3	MSGLGIMVLTLLLLVLMTTSHQDAGEKQAMQRDAKNFSRRRLVIRRPKTGSAKCSVSRRRTLLPRKRRRIPMCP	74	2
Tu350	O3	3	MSGLGIMVLTLLLLVLMTTSHQDAGEKQAMQRDAKNFSRRRLVIRRPKTRECEMQCEQKKKHCCRVREERIPMCP	75	5
Tu351	O3	3	MSGLGIMVLTLLLLVLMTTSHQDAGEKQAMQRDAKNFSRRRLVIRRPKTRECEMQCEQKKKHCCRVREERIQCRP	75	5
Tu352	O3	3	MSGLGIMVLTLLLLVLMTTSHQDAGEKQAMQRDAKNFSRRRLVIRRPKTRECEMQCEQKKKHCCRVREERIQCSP	75	5
Tu353	O3	3	MSGLGIMVLTLLLLVLMTTSHQDAGEKQAMQRDAKNFSRRRLVIRRPKTRECEMQCEQKKKHCCRVREERIQMCP	75	5
Tu354	O3	3	MSGLGIMVLTLLLLVLMTTSHQDAGEKQAMQRDAKNFSRRRLVIRRPKTRDAKWQCEQEEEHCCRVREERIQCALSAGN	79	4
Tu355	O3	3	MSGLGIMVLTLLLLVLMTTSHQDAGEKQAMQRDAKNFSRRRLVIRRPKTRECEMQCEQKKKHCCRVREERIQCALSAGN	79	5
Tu356	O3	3	MSGLGIMVLTLLLLVLMTTSHQDAGEKQAMQRDAKNFSRRRLVIRRPKTRECEMQCEQKKKHCCRVREERIQCAPKCVGN	80	6
Tu357	O3	4	MSGLGIMVLTLLLLVLMTTSHQDAGEKQAMQRDAKNFSRRRLVIRRPKTGSAKCSVSRRRTLLPRKRRKDPMCPKCVGIEW	81	3
Tu358	O3	4	MSGLGIMVLTLLLFVLMTTSHQDAGEKQAMQRDAKNFSRRRLVIRRPKTRECEMQCEQKKKHCCRVREERIQCAPKCWGIEW	82	6
Tu359	O3	4	MSGLGIMVLTLLLLVLMTTSHQDAGEKQAMQRDAKNFSQRRLVIRRSKTRECEIQCEQEEKHCCRVRDNRGQCAPKCWGINW	82	6
Tu360	O3	4	MSGLGIMVLTLLLLVLMTTSHQDAGEKQAMQRDAKNFSRRRFSHSETKTRECEMQCEQKKKHCCRVREERIQCAPKCWGIEW	82	6
Tu361	O3	4	MSGLGIMVLTLLLLVLMTTSHQDAGEKQAMQRDAKNFSRRRLVIRRPKTGSAKCSVSRRETLLPRKRRNGSECAPKCWGIEW	82	3
Tu362	O3	4	MSGLGIMVLTLLLLVLMTTSHQDAGEKQAMQRDAKNFSRRRLVIRRPKTGSAKMQCEQKKKHCCRVREERIQCAPKCWGIEW	82	5
Tu363	O3	4	MSGLGIMVLTLLLLVLMTTSHQDAGEKQAMQRDAKNFSQRRLVIRRPKTRECEIQCEQEGKHCCRVRDNRGQCAPKCWGINW	82	6
Tu364	O3	4	MSGLGIMVLTLLLLVLMTTSHQDAGEKQAMQRDAKNFSRRRLVILRPKTRECEMQCEQKKKHCCRVREERIQCAPKCWGIEW	82	6
Tu365	O3	4	MSGLGIMVLTLLLLVLMTTSHQDAGEKQAMQRDAKNFSQRRLVIRRPKTRECEIQCEQEEKHCCRVRDNRGQCAPKCWGINW	82	6
Tu366	O3	6	MSGLGIMVLTLLLLVLMTTSHQDAGEKQAMRRDAVNVRRRSRPKVGRRTALPMDTPALCRVGRGQLSSWALRRCAEWGRGQLSSCHVTEH	90	3
Tu367	O3	8	MSGLGIMVLTLLLLVLMTTSHQDAGEKQAMQRDAKNFSRRRLVIRRPKTRECEMQCEQKKKHCCRVREERIQCAPKCWGIEWYFLYTVSFIILSVHV	97	6
Tu368	O3	3	MSGLGVMVLTLLLLVSMATSHRYAREKQATRRDAVNVRRRSRPKTKECERYCELEEKHCCCIRSNGPKCSRICIFKFWC	79	8
Tu369	O3	4	MSGLGIMVLTLLLLVLMTASHQDAGEKQAMQRDAKNFSQRRLVIRRPKTRECEIQCEQEEKHCCRVRDNRGQCAPKCWGINW	82	6
Tu370	O3	2	MVLTLLLLVSMATSHRYAREKQATRRDAVNVRRRSRPKQRSAKGYCELEEKHCCCIRSNGPKCSRICIFKFWC	73	7
Tu371	O3	3	MVLTLLLLVSMATSHRYAREKQATRRDAVNVRRRSRPKTKECERYCELEEKHCCCIRSNGPKCSRICIFKFWC	73	8
Tu372	O3	9	MVLTLLLLVSMATSHRYAREKQATRRDAVNVRRRSRPKTKECERYCELEEKHCCCIRSNGPKCSRICIFKFGVSFCTLSHSLSYQYKCKRDMSESRSCA	99	10
Tu373	O3	13	MVLTLLLLVLMTTSHQDAGEKQAMQRDAKNFSRRRLVIRRPKTRECEMQCEQKKKHCCRVREERDPNVPLSAGELSGSFCTLSHSLSYQYTCKRDMSESRRLCVI	105	7
Tu374	O3	31	MVLTLLLLVSMATSHRYAREKTGDAKGRSQRQTEKQTKSGTGDSSPHGHSSAVQSGAGDSSPHGHSGAVQSGTEDSSPHAMLPNTRHCIVNVACLSLSPVALSSARNTLTMNEIVCCS	118	4
Tu375	O3	6	MVLTLLLLVVHGNQSSYAREKQATRRDAVNGQTEKQDQKQRSAKGTVSWREKHCCCIRSNGPKCSRICIFKILVLGFCYTVPFIILSVQV	90	6
Tu376	O3	3	MVLTLLLLVLMTTSHQDAGEKQAMQRDAKNFSQRRLVIRRPKTGSAKFSVSRRRNNCCRVRDNRGQCAPNVAGEVNW	77	3
Tu377	A	3	MGMRMMFTAFLFVVLATTGVSFTLDRASDGGNAVAKKSDVTARFNWRCCLIPACRRNHKSFVADDADAHSCHQNNQDMCG	80	5
Tu378	A	2	MGMRMMFTVFLFVVLATTSVSFTLDRASDGWNAAAKESDVIALTRRKCCSIPKCYKNNKKMCG	63	4
Tu379	A	2	MGMRMMFTVFLFVVLATTGVSFTLDRASDGWNAAAKESDVIALTRRKCCSIPKCYKKQ	58	3
Tu380	A	2	MGMRMMFTVFLFVVLATTGVSFTLDRASDGWNAAAKESDVIALTRRKCCSIPKCYKNNKNKCG	63	4
Tu381	A	2	MGMRMMFTVFLFVVLATTGVSFTLDRASDGGNAVAKKSDVTARFNWRCCLIPAYRRNHKKFCG	63	3
Tu382	A	4	MGMRMMFTVFLFVVLATTGVSFTLDRASDGWNAAAKESDVIALTRRKCCSIPKCYKNNKKIVWLTTLVLIPVIRTIKTCVA	81	4
Tu383	A	4	MGMRMMFTVFLFVVLATTGVSFTLDRASDGGNAVAKKSDVTARFNWRWPVSFLPVVGITKSFVADDADAHSCHREQINDMCG	82	2
Tu384	A	2	MFTVFLLVVLATTVVSSTSRSRPKSRRREPVPTTIIDFGECCRDPSCWVKVKDFKCPGAVPPS	63	4
Tu385	A	2	MFTVFLLVVLATTVVSSTSRSRPKSRRGEPVPTTIINFGECCRDPSCWVKVKDFKCPGAVPPS	63	4
Tu386	A	2	MFTVFLLVVLATTVVSSTSRSRPKSRRGEPVPTTVINFGECCKDPSCWVKVKDFKCPGAVPPS	63	4
Tu387	A	2	MGMRMMFTVFLLVVLTTTVVSFPSDIATEGRNAAAKAFDLISSTVRKGCCSHPACSGNNPEFCRQGR	67	4
Tu388	A	2	MGMRMMFTVFLFVVLATTGVSFTLDRAPDGGNAVAKKSDVTARFNWRCCLIPACRRNHKKFCG	63	4
Tu389	A	2	MGMRMMFTVFLFVVLATTGVSFTLDRASDGGNAAAKKSDVTARFNWRCCLIPACRRNHKKFCG	63	4
Tu390	A	2	MGMRMMFTVFLFVVLATTGVSFTLDRASDGGNAVAKRSDVTARFNWRCCLIPACRRNHKKFCG	63	4
Tu391	A	2	MGMRMMFTVFLFVVLATTGVSFTLDRASDGGNAVAKSTDVTARFNWRCCLIPACRRNHKKFCG	63	4
Tu392	A	2	MGMRMMFTVFLFVVLATTGVSFTLDRASDGGNAVEKSTDVTARFNWRCCLIPACRRNHKKFCG	63	4
Tu393	A	2	MGMRMMFTVFLFVVLATTGVSFTLDRASDGGNAVDKKSDVTARFNWRCCLIPACRRNQLKVCG	63	4
Tu394	A	2	MGMRMMFTVFLLVVLATTVVSSTSRSRPKSRRGEPVPTTVINFGECCKDPSCWVKVKDFKCPGAVPPS	68	4
Tu395	A	3	MGMRMMFTVFLFVVLATTGVSFTLDRASDGGNAVAKRSDVTARFNWRCCLIPACRRNHKKFVADDADAHSCHQNNQDMCG	80	5
Tu396	A	3	MGMRMMFTVFLFVVLATTGVSFTLDRASDGGNAVAKKSDVTARFNWRCCLIPACRRNHKSFVADDADAHSCHQNNQDMCG	80	5
Tu397	A	4	MGMRMMFTVFLFVVLATTGVSFTLDRASDGGNAVAKKSDVTARFNWRCCLIPACRRNHKKFCDSYDADAHSCHQNNQDMCG	81	6
Tu398	A	4	MGMRMMFTVFLFVVLATTGVSFTLDRASDGGNAVAKKSDVTARFNWRCCLIPACRRNHKKFCGLTTLMLIPVIRTIKTCVA	81	5
Tu399	A	4	MGMRMMFTVFLFVVLATTGVSFTLDRASDGGNAVAKKSDVTARFNWRCCLIPACRRNHKNVLWRDDADAHSCHQNNQDMCG	81	5
Tu400	A	4	MGMRMMFTVFLFVVLATTGVSFTLDRASDGGNAVAKKSDVTARFNWRCCLIPACRRNHKKFVADDADAHSCHQNKTFCDSYDRQE	85	5
Tu401	A	2	MGMRMMFTVFLFVARTTTGVSFTLDRASDGGNAVAKKSDVTARFNWRCCLIPACRRNHKKFCG	63	4
Tu402	A	2	MGMRMMFTVFSVGCLWATTVVSFTSDRASDRRNAAAKAFDLISSIVKKGCCSHPACSGNNPEFCRQGR	68	5
Tu403	A	4	MGMRIDCSPYFLFVVLATTGVSFTLDRASDGGNAVAKKSDVTARFNWRCCLIPACRRNHKKFLWLTTLMLIPVIRTKSRQCVA	83	5
Tu404	A	2	MMFTVFLFVVLATTGVSFTLDRASDGGNAVAKKSDVTARFNWRCCLIPACRRNHKKFCG	59	4
Tu405	A	2	MRMMFTVFLFVVLATTGVSFTLDRASDGGNAVAKSTDVTARFNWRCCLIPACRRNHKKFCG	61	4
Tu406	A	2	MRMMFTVFLFVVLATTGVSFTLDRASDGGNAVTKKSDVTARFNWRCCLIPACRRNHKKFCG	61	4
Tu407	A	2	MRMMFTVFLFVVLATTGVSFTLDRASDGGNAVAKKSDVTARFNWRCCLIPACRRNHKKFCG	61	4
Tu408	A	2	MGMRMMFTVFLVRCPGNLPAFPSLLDRASDGGNAVAKKSDVTARFNWRCCLIPACRRNHKKFCG	64	5
Tu409	A	2	MGMRMMFTVFLFVLATTGVSFTLDRASDGWNAAAKESDVIALTRRKCCSIPKCYKNNKKMCG	62	4
Tu410	A	2	MGMRMIFTVFLFVVLATTGVSFTLDRASDGWNAAAKESDVIALTRRKCCSIPKCYKNNKKMCG	63	4
Tu411	H	8	MNTAGRLLLLCLALGLVFESLGIPTQLNSLHRAAASLQLKVADDVKADRDTDPDDENPRDMSRLTLSAPKGKCNGAPCTFGCCRSVNGKPRCNEFDCG	98	7
Tu412	H	10	MNTAGRLLLLCLALGLVFESLGIPVADDVKADRDTDPDDENPRDMSRLTLSAPKGKCNGAPCTFGCCRSVNGKPDATNLTVADLTRRRLLDNGGHCPAATES	102	6
Tu413	H	6	MNTAGRLLLLCLALGLVFESLEIPVADDVEADRDTDPDDENPRDMSRLTRSRTRGKCNRVPCPFGCCRSVRGETDASYLSVGHCPADPES	90	6
Tu414	S	3	MFVLLLLFTLASSQQEGDVQARKTRLKSDFYRALPSLAQYALVLKARTVGVLVNACHLPVVTAVNNGIRERGCSCTCPGTG	81	4
Tu415	S	4	MFVLLLLFTLASSQQEGDVQARKTRLKSDFYRALPRFGPICTCFKSQNCRGSCECMSPPGCYCSNNGIRERGCSCTCPGTG	81	10
Tu416	S	2	MMSKMGAMFVLLLLFTLASSQQEGDVQARKTRLKSDFYRALPRFGPICTCFKSQNCRGSCECSVTSRLLLQ	71	5
Tu417	S	2	MMSKMGAMFVLLLLFTLASSQQEGDVQARKTRLKSDFYRALPRFWPQYALVLKARTVGVLVNACHLPVVLQ	71	1
Tu418	Conopressin-conophysin	2	MTRSVMQMGRLTLVLCLLLLLLLTTQACYIQNCLRVGKRHVDGRLRMIWHRHVDGVNIVRVPARAARRVGQ	71	3
Tu419	Conopressin-conophysin	4	MTRSVMQMGRLTLVLCLLLLLLLTTQACYIQNCLRVGKRHVETTHPCMSCSFGSVWARICCGPGGCEMGTAHWPKLQDMHG	81	8
Tu420	Conopressin-conophysin	6	MTRSVMQMGRLTLVLCLLLLLLLTTQACYIQNCLRVGKRHVETTHPCMSCSFGQCVGPVSAVDLEDAKMGNRRSEQVHRRGQEFYSLPGLG	91	6
Tu421	Conopressin-conophysin	7	MTRSVMQMGRLTLVLCLLLLLLLTTQACYIQNCLRVGKRHVETTHPCMSCSFGQCVGPRICCGPGGCEMGTAEANSASQRTRILLLARSWVTTAI	95	9
Tu422	Conopressin-conophysin	7	MTRSVMQMGRLTLVLCLLLLLLLTTQACYIQNCLRVGKRHVEQLIRACPVALASVWGPVSAVDLEDAKWEPQKRTSASQRTRILLLARSWVTTAI	95	4
Tu423	Conopressin-conophysin	7	MTRSVMQMGRLTLVLCLLLLLLLTTQACYIQNCLRVGKRHVETTHPCMSCSFGQCVGPVPAVDLEDAKWEPQKRTSASQRTRILLLARSWVTTAI	95	6
Tu424	Conopressin-conophysin	7	MTRSVMQMGRLTLVLCLLLLLLLTTQACYIQNCLRVGKRHVETTHPCMSCSFGQCVGPVSAVDLEDAKWEPQKRTSASQRTRILLLARSWVTTAI	95	6
Tu425	Conopressin-conophysin	15	MTRSVMQMGRLTLVLCLLLLLLLYYQACYIQNCLRVGKRHVETTHPCMSCSFGPVCGPVSAVDLEDAKWEPQKRTSASQRTRILLLARSWVTTDDLNNLDNDRRPLCC	108	8
Tu426	Conopressin-conophysin	45	MTRSVMQMGRLTLVLCLLLLLLLTTQACYIQNCLRVGKRHVETTHPCMSCSFGQCVGPRICCGLEDAKWEPQKRTSASQRTRILLLARSWVTTAILNNLDNIEGHCVADGICCVEDTCAIHSSC	124	13
Tu427	Conopressin-conophysin	4	MQMGRLTLVLCLLLLLLLTTQACYIQNCLRVGKRHVETTHPCMSCSFGQCVGPRICCGPGGCEMGTAEANKCIAEDKNSTPLPGLG	86	10
Tu428	Conopressin-conophysin	4	MQMGRLTLVLCLLLLLLLTTQACYIQNCLRVGKRHVETTHPCMSCSFGQCVGPRICCGPGGCENGNRRSEQVHRRGQEFYSLPGLG	86	9
Tu429	Conopressin-conophysin	6	MQMGRLTLVLCLLLLLLLTTQACYIQNCLRVGKRHVETTHPCMSCSFGQCVGPRICCGPGGCEMGTAEANKCIAEDRILLLARSWVTTAI	90	10
Tu430	Conopressin-conophysin	6	MQMGRLTLVLCLLLLLLLTTQACYIQNCLRVGKRHVEQLIRACPVALASVWGPVSAVDLEDAKWEPQKRTSASQRTRILLLARSWVTTAI	90	4
Tu431	Conopressin-conophysin	11	MQMGRLTLVLCLLLLLLLTTQACYIQNCLRVGKRHVETTHPCMSCSFGQCVGPRICCGPGGCEMGTAEANKCIAEDKNSTPCQVLGDHCDLNNLDNIEGPLCC	103	14
Tu432	Conopressin-conophysin	11	MQMGRLTLVLCLLLLLLLTTQACYIQNCLRVGKRHVETTHPCMSCSFGQCVGPRICCGPGGCEMGTAEANKCIAEDKNSTPCQVLGDHCDLNNLDNIERPLCC	103	14
Tu433	Conopressin-conophysin	34	MQMGRLTLVLCLLLLLLLTTQACYIQNCLRVGKRHVETTHPCMSCSFGQCVGPRICCGPGGCEMGTAEANKCIAEDKNSTPCQVLGDHCDLNNLGNIEGHCVADGICCVEDTCAIHSSC	119	17
Tu434	Conopressin-conophysin	36	MQMGRLTLVLCLLLLLLLTTQACYIQNCLRVGKRHVETTHPCMSCSFGQCVGPRICCGPGGCEMGTAEANKCIAEDKEFYSLPGSWGDHCDLNNLDNIEGHCVADGICCVEDTCAIHSSC	120	16
Tu435	Conopressin-conophysin	6	MTRSVMQMGRLTLVLCLLLLLLLTTQACYIQNCLRVGKRHVETTHPCMSCSFGQCVGPRICCGPGGCEMGTAEANKCIAEDKNSTPCQGLG	91	11
Tu436	Conopressin-conophysin	15	MTRSVMQMGRLTLVLCLLLLLLLTTQACYIQNCLRVGKRHVETTHPCMSCSFGQCVGPRICCGPGGCEMGTAEANKCIAEDKNSTPCQVLGDHCDLEQPRQHRRPLCC	108	14
Tu437	Conopressin-conophysin	15	MTRSVMQMGRLTLVLCLLLLLLLTTQACYIQNCLRVGKRHVETTHPCMSCSFGQCVGPRICCGPGGCEMGTAEANKCIAEDKNSTPCQVLGDHCDPEQPRQHRRPLCC	108	14
Tu438	Con-ikot-ikot	27	MTLSTFLMVVVAATVIGFTHLQVPSLSRMERDEPADCCDMKTCCVDKMSACLRRHPFNEINMASSCYQEANSKCGSYNEIVGCCYGYRICMLRHVGRMRLQRAHAVCQHTDCYNPCD	117	13
Tu439	Con-ikot-ikot	29	MTLSTFLMVVVAATVIGFTHLQVPSLSRMERDEPADCCNMKTCCVDKMSACLRRHPFNEINMASSCYQEANSKCGSYNEIVGCCYGYRICMLRHVGRMRLQRAHAVCQHTDCYNPCD	117	13
Tu440	Con-ikot-ikot	34	MSMTLSTFVMVVVAATVTGFTHLQVPSLSRMERDGPADCCDMKTCCVDKMRTCLQRHTFNEKNMVSSCYHEAGDICGSYNEIVGCCYGYRTCMLRQLTSMRLQTAHAVCQHTDCFNPCD	119	13
Tu441	Con-ikot-ikot	37	MNMSMTLSTFLMVVVAATVIGFTHLQVPSLSRMERDEPADCCDMKTCCVDKMSACLRRHPFNEINMASSCYQEANSKCGSYNEIVGCCYGYRICMLRHVGRMRLQRAHAVCQHTDCYNPCD	121	13
Tu442	Con-ikot-ikot	38	MNMSMTLSTFLMVVVAATVIGFTHLQVPSLSRMERDEPADCCNMKTCCVDKMSACLRRHPFNEINMASSCYQEANSKCGSYNEIVGCCYGYRICMLRHVGRMRLQRAHAVCQHTDCYNPCD	121	13
Tu443	Con-ikot-ikot	45	MTMNMSMTLSTFVMVVVAALSLVSLTYKNQTSVAWNAPTPHNDCCKMKMCCAIKTEECLKTHSDQQHVYITICYQEASHTCGQYNEIVGCCYGYRNCMLINVQQLGLRQAQQTCSNRNCLNPCQ	124	13
Tu444	Con-ikot-ikot	48	MAMNMSMTLSTFVMVVVAATVTGFTHLQEPNLSRMERTHPPTNDCCKMKMCCAIKTEECLKTHSDQQHVYITICYQEASHTCGQYNEIVGCCYGYRNCMLINVQQLGLRQAQQTCSNRNCLNPCQ	125	13
Tu445	Con-ikot-ikot	8	MAMNMSMTLSTFLMVVVAATVIGFTHLQVPSLSRMERDEPADCCNMKTCCVDKMSACLRRHPFNEINMASSCYQEANSKCGSYNEIVGCCYGYRYAC	97	10
Tu446	Con-ikot-ikot	8	MAMNMSMTLSTFLMVVVAATVIGFTHLQVPSLSRMERDEPADCCNMKTCCVDKMSACLRRHPFNEITWLRVVIRKPTANVDLITKSWAVAMDIEYAC	97	6
Tu447	Con-ikot-ikot	8	MAMNMSMTLSTFVMVVVAATVTGFTHLQVPSLSRMERDGPADCCDMKTCCVDKMRTCLQRHTFNEKNMVSSCYHEAGDICGSYTKSWAVAMDIDHAC	97	8
Tu448	Con-ikot-ikot	8	MAMNMSMTLSTFVMVVVAATVTGFTHLQVPSLSRMERDGPADCCDMKTCCVDKMRTCLQRHTFNEKTWFPVVITKPATYVDLITKSWAVAMDIDHAC	97	6
Tu449	Con-ikot-ikot	28	MTLSTFVMVVVAATVTGFTHLQVPSLSRMERDGPADCCDMKTCCVDKMRTCLQRHTFNEKNMVSSCYHEAGDICGSYNEIVGCCYGYRSCMLRQLTSMRLQTAHAVCQHTDCFNPCD	117	13
Tu450	Con-ikot-ikot	28	MTLSTFVMVVVAATVTGFTHLQVPSLSRMERDGPADCCDMKTCCVDKMRTCLQRHTFNEKNMVSSCYHEAGDICGSYNEIVGCCYGYRSCMLRQLTSMRLQTAHAVCQYTDCFNPCD	117	13
Tu451	Con-ikot-ikot	28	MTLSTFVMVVVAATVTGFTHLQVPSLSRMERDGPADCCDMKTCCVDKMRTCLQRHTFNEKNMVSSCYHEAGDICGSYNEIVGCCYGYRTCMLRQLTSMRLQTAHAVCQHTDCFNPCD	117	13
Tu452	Con-ikot-ikot	37	MNMSMTLSTFVMVVVAATVTGFTHLQVPSLSRMERDGPADCCDMKTCCVDKMRTCLQRHTFNEKNMVSSCYHEAGDICGSYNEIVGCCYGYRSCMLRQLTSMRLQTAHAVCQHTDCFNPCD	121	13
Tu453	Con-ikot-ikot	37	MNMSMTLSTFVMVVVAATVTGFTHLQVPSLSRMERDGPADCCDMKTCCVDKMRTCLQRHTFNEKNMVSSCYHEAGDICGSYNEIVGCCYGYRTCMLRQLTSMRLQTAHAVCQHTDCFNPCD	121	13
Tu454	Con-ikot-ikot	37	MNMSMTLSTFVMVVVAATVTGFTHLQVPSLSRMERDGPADCCDMKTCCVDKMRTCLQRHTFNEKNMVSSCYHEAGDICGSYNEIVGCCYGYRTCMLRQLTSMRLQTAYAVCQHTDCFNPCD	121	13
Tu455	Con-ikot-ikot	21	MAMNMSMTLSVFVMVVVAATITGFTHLQEPDPSRMKRYDRGCCINRTYQCLKRYRNRENKFASFCQQAAVNCGTFTSGKGCCYGYMHCMMINAETQTRETAHQYCQNRSCDPEE	114	10
Tu456	Con-ikot-ikot	22	MAMNMSMTLSVFVMVVVAATITGFTHLQEPDPSRMKRYDRGCCINRTYQCLKRYRNRENKFASFCQQETAVNCGTFTSGKGCCYGYMHCMMINAETQTRETAHQYCQNRSCDPEE	115	10
Tu457	Con-ikot-ikot	16	MTLSVFVMVVVAATITGFTHLQEPDPSRMKRYDRGCCINRTYQCLKRYRNRENKFASFCQQEAAVNCGTFTSGKGCCYGYMHCMMINAETQTRETAHQYCQNRSCDPEE	109	10
Tu458	Con-ikot-ikot	2	MTLSVFVMVVVAATITGFTHLQEPDPSRMKRYDRGCCINRTYQRLKRYRNRENKFASFCQQEAAVNCGTFTSGKGCCYGYMHCMMINAETQTRETAHQYCQNRSCDPEE	109	9
Tu459	Conoporin	7	MGAPFPALKTMVTVYLLLIGNASPVVTSSTRLSKVKRIASKVVTSGSSLQGTSLKDLADTSYRVTCAIQVENWTKFALKDPVLQINGGSLPQLQLA	96	1
Tu460	Conoporin	7	MGAPFPALKTMVTVYLLLIGNASPVVTSSTRLSKVKRIASKVVTSGSSLQGTSLKDLADTSYRVTCAIQVENWTKFALKDPVLQINVGSLPQLQLA	96	1
Tu461	Conoporin	7	MGVPFPALKTMVTVYLLLMGNASPVATSSTRLSKVKRIASKVVTSGSSLQGTSLKDLADTSYRVTCAIQVENWTKFALKTPYCRSMVGSLPQLLLT	96	2
Tu462	Conoporin	7	MGVPFPALKTMVTVYLLLMGNASPVVTSSTRLSKVKGIASKVVTSGSSLQGTSLKDLADTRYRVTCAIQVENWTKFALKNPVLQINSGSLPQLLLA	96	1
Tu463	Conoporin	7	MGVPFPALKTMVTVYLLLMGNASPVVTSSTRLSKVKGIASKVVTSGSSLQGTSLKDLADTRYRVTCAIQVENWTKFALKTPSSRSIVGSLPQLLLA	96	1
Tu464	Conoporin	7	MGVPFPALKTMVTVYLLLMGNASPVVTSSTRLSKVKRIASKVVTSGSSLQGTSLKAWRTPATGLRAPVQVENWTKFALKTPYCRSMVGSLPQLLLT	96	1
Tu465	Conoporin	7	MGVPFPALKTMVTVYLLLMGNASPVVTSSTRLSKVKRIASKVVTSGSSLQGTSLKDLADTSYRVTCAIQVENWTKFALKNPVCRSMVGSLPQLLLT	96	2
Tu466	Conoporin	8	MGVPFPALKTMVTVYLLLMGNASPVVTSSTRLSKVKRIASKVVTSGSSLQGTSLKDLADTSYRVTCAIQVENWTKFALKNPVLQIKWWGHVPQLLLT	97	1
Tu467	Conoporin	8	MGVPFPALKTMVTVYLLLMGNTSPVILRSSTHLSRVKAIASKVVTSGSSLHGTSLKDLADTSYRVTCAIQVENWTKFALKTPYYRSMVGSLPQLLLA	97	1
Tu468	Conoporin	8	MGVPFPALKTMVTVYLLLMGNTSPVILRSSTHLSRVKAIASKVVTSGSSLQGTSLKDLADTSYRVTCAIQVENWTKFSLKDPYYRSMVGSLPQLLLA	97	1
Tu469	Conoporin	8	MGVPFPALKTMVTVYLLLMGNTSPVVLRPSTTLSKVKEIASKVVTSGLSLRGNPLKDLAENSYRVTCAIEVENWTKFKLRAQKQRSIRGNIPQCLLP	97	2
Tu470	Conoporin	8	MGVPFPALKTMVTVYLLLMGNTSPVVLRSSTTLSKVKEIASKVVTSGLSLRGNPLKDLAENSYRVTCAIEVENWTKFKLGAPKQRSIRGNIPQCLLP	97	2
Tu471	Conoporin	8	MGVPFPALKTMVTVYLLLMGNTSPVILRSSTHLSRVKAIASKVVTSGSSLHGTSLKDLADTSYRVTCAIQVENWTKFALKDPILQINGGSLPQLLLA	97	1
Tu472	Conoporin	8	MGVPFPALKTMVTVYLLLMGNTSPVILRSSTHLSRVKAIASKVVTSGSSLQGTSLKDLADTSYRVTCAIQVENWTKFSLKDPILQINGGSLPQLLLA	97	1
Tu473	Coninsulin	3	MTTLFYFLLMALGLLLYVCQSPLATNIPATLILQSTDVDQTSLILTWICVFAKEMTQGRREGRLPHCGSEGALSPC	76	4
Tu474	Coninsulin	4	MTTLFYFLLMALGLLLYVCQSSFGNQHTRNSDTPKYRCGSDIPNSYMDLCFRKRNDAGKKRGQASPLWQRGGLSLHAEGTGQEE	84	3
Tu475	Coninsulin	4	MTTLFYFLLMALGLLLYVCQSSFGNQHTRNSDTPKYRCRSQTSLILTWICVFAKEMTQGRREGQASPLWQRGGSLSMLKARGQEE	85	3
Tu476	Coninsulin	10	MTTLFYFLLMALGLLLYVCQSSFGNQHTRNSDTPKYRCGSDIPNSYMDLCFRKRNDAGKKRGQASPLWQRGGSLSMLKARAKRNEAFHLQRAHRGVVEALL	101	3
Tu477	Coninsulin	10	MTTLFYFLLMALGLLLYVCQSSFGNQHTRNSDTPKYRCGSDIPNSYMDLCFRKRNDAGKKRGQASPLWQRGGSLSMLKARAKRNEAFHLQRARPGCSRALL	101	4
Tu478	Coninsulin	22	MTTSFYFLLMALGLLLYVCQSSFGNQHTRNSDTPKYRCGSDIPNSYMDLCFRKRNDAGKKRGQASPLWQRGGSLSMLKARAKRNEAFHLQRAHRGVVEHCCHRPCSNAEFKKFCG	115	7
Tu479	Coninsulin	28	MTTLFYFLLMALGLLLYVCQSSFGNQHTRNSDTPKYRCGSDIPNSYMDLCFRKRNDAGKKRGQASPLWQRGGSLSMLKARAKRNEAFHLRRAHRGVVEHCCKRACSNAEFMQFCGNS	117	7
Tu480	Conkunitzin	4	MEGRRVAAVLIVTICMLALEAGAITNLPVCNLPPKVGRCKAGLPRFYFDRYSRVCKQFFYGGCHGNANNFPTYDDCYNTCGNK	83	7
Tu481	Conkunitzin	6	MEGRRVAAVLIVTICMLALEAGAITNLRYASSSFTEDVMATPTIFPLTTTVTTHVETNNCADCCGDIPGTAEENQAVGFCRSFLQRLVCFLYL	93	6
Tu482	Conkunitzin	2	MEGRRVAAVLIVTICMLETLRPPLLRNPSLCSLLPDTGSCRAAFHMFYFDQFSKECKVFIYGGCDGNAN	69	5
Tu483	Conkunitzin	2	MEGRRVAAVLIVTICMLELEAATLRNPSLCSLLPDTGSCRAAFHMFYFDQFLRNAKCSFTEDVMATPTRF	70	4
Tu484	Conkunitzin	2	MEGRRVAAVLIVTICMLELEAATLEIRLCAVYYRTQDRAGQLFICFTSISFLRNAKCSFTEDVMATPTGF	70	4
Tu485	Conkunitzin	2	MEGRRVAAVLIVTICMLELEAATLRNPSLCSLLPDTGSCRAAFHMFTSISFLRNAKCSFTEDVMATPTGF	70	4
Tu486	Conkunitzin	2	MEGRRVAAVLIVTICMLELEAATLRNPSLCSLLPDTGSCRAAFHMFYFDQFSKECKVFHLRRYVMATPTGF	71	4
Tu487	Conkunitzin	2	MEGRRVAAVLIVTICMLELEAATLRNPSLCSLLPDTGSCRAAFHMFYFDQFSKECKVFIYGGEHITKRRKRN	72	4
Tu488	Conkunitzin	4	MEGRRVAAVLIVTICMLELEAATLRNPSLCSLLPDTGSCRAAFHMFYSISFLRNAKCSFTEDVMATQQVFEFQGLLQNMWKQ	82	4
Tu489	Conkunitzin	4	MEGRRVAAVLILTICMLELEAATLRNPSLCSLLPDTGSCRAAFHMFYFDQFSKECKVFIYGGCDGNANRFLNSKACYKTCGNK	83	7
Tu490	Conkunitzin	18	MEGRRVAAVLIVTICMLELEAATLRNPSLCSLLPDTGSCRAAFHMFYFDQFSKECKVFIYGGCDGNANRFLNSKACYKTCRKQITALIVVATSLALLRRTKLWASADPFYSV	112	7
Tu491	Conkunitzin	2	MEGRRVAAVLIVTICMLELEAATLRNPSLCSLLPDTGSCRAAFHMFYFDQFSKECKVFIYGGCDGNAN	68	5
Tu492	Conkunitzin	2	MEGRRVAAVLIVTICMLELEAATLRNPSLCSLLPDTGSCRAAFHMFYFDQFSKECKVFIYGGCDGNANRF	70	5
Tu493	Conkunitzin	2	MEGRRVAAVLIVTICMLELEAATLRNPSLCSLLPDTGSCRAAFHMFYFDQFSKECKVFIYGGCDGKRQRGF	71	5
Tu494	Conkunitzin	4	MEGRRVAAVLIVTICMLELEAATLRNPSLCSLLPDTGSCRAAFHMFYFDQFSKECKVFIYGGCDGNANRFLNSKACYKTYGNK	83	6
Tu495	Conkunitzin	4	MEGRRVAAVLIVTICMLELEAATLRNPSLCSLLPDTGSCRAAFHMFYFDQFSKECKVFIYGGCSEHWAEITLRQHRVMAIAMLCFN	86	6
Tu496	Conkunitzin	4	MEGRRLAVVLIVTSCLSALTVGDTRSVPDACRQPMEVGRCKGQFPRYYFNAAIVKCERFVYGDVAATKTDLITGMTAWRHAYTR	84	4
Tu497	Conkunitzin	4	MEGRRLAVVLIVTSCLSALTVGDTRSVPDACRQPMEVGRCKGQFPRYYFNAAIVKCERFVYGGCGGNQNRFNNRDDCLETCLYSLT	86	7
Tu498	I1	14	MKTVAVFLVVALAVAYGQFFCPSSEDESLNCIETMGTTATCMKSNRGETYSYACGYCGKKKETCFGDKKPVTDYQCQTRKIPNPAAALPEGTNSTNSTIYCVSSLHL	107	8
Tu499	I1	15	MKTVAVFLVVALAVAYGQFFCPSSEDESLNCIETMGTTATCMKSNRGETYSYACGYCGKKKETCFGDKKPVTDYQCQTRKTSQPLRRRCLKAPTAPTARSPVFRHCYL	108	9
Tu500	I1	2	MKTVAVFLVVALAVAYGQFFCPSSEDESLNCIETMGTTATCMKSNRGETYSYDVRAYCGQEEGDLVFGD	69	4
Tu501	I1	2	MKTVAVFLVVALAVAYGQFFCPSSEDESLNCIETMGTTATCMKSNRVRPTPMRAATAARRRRPVLATKSQ	70	3
Tu502	I1	2	MKTVAVFLVVALAVAYGQFFCPSSEDESLNCIETMGTTATCMKSNRGETYSYACGYCGRRRRPVLAQKASD	71	5
Tu503	I1	2	MKTVAVFLVVALAVAYGQFFCPSSEDESLNCIETMGTTATCMKSNRGETYSYACGYCGKKKETCFGDKKASD	72	6
Tu504	I1	5	MKTVAVFLVVAIAVAYGQFFCPSSEDESLNCIETMGTTATCMKSNRGETYSYACGYCGKKKETCFGDKKPVTDYQCQTRKIPNPCGGAA	89	8
Tu505	I1	5	MKTVAVFLVVALAVAYGQFFCPSSEDESLNCIETTGTTATCMKSNRGETYSYASGYCGKKKETCFGDKRPVTDYQCQTRKIPNPCGGAA	89	7
Tu506	NewGeo1	15	MSRLFLVLLAISVLTLHTDSTQGHDGGTDMSSRPVARAARDHASLARFHEFRARSQRIGRLIEDKAGDEKNEEENEQNENYKMNRMKALKAMATRMVEERLCRQEDSK	108	1
Tu507	NewGeo1	15	MSRLFLVLLMISALTLRTDSTQGHDGGTDMSSRPVARAARDHASLARFHEFRARSQRIGRLIEAKPAMRRTKKRMNRMRINKMNRMKALKAMATRMVEERLCRQEDSK	108	1
Tu508	NewGeo1	16	MSRLFLVLLAISVLTLHTDSTQGHDGGTDMSSRPVARAARDHASPLHASTNSGPAARELDVLLKTKPAMRRTKKRMNRMRINKMNRMKALKAMATRMVEERLCRQEDSK	109	1
Tu509	NewGeo1	3	MSRLFLVLLAISVLTLHTDSTQGHDGGTDMSSRPVARAARDQASLARFHEFRARSQRIGRLIEDKAGDEKNEEENEQNEN	80	0
Tu510	NewGeo1	3	MSRLFLVLLAISVLTLHTDSTQVMMVYGHEFQTCGTCCQRPRLPCTLPRIPGPQPDELDVLLKTKPAMRRTKKRMKQNEN	80	4
Tu511	NewGeo1	3	MSRLFLVLLMISALTLRTDSTQGHDGGTDMSSRPVARAARDHASLARFHEFRARSQRIGRLIEDEAGDEKNEEENEQNEN	80	0
Tu512	NewGeo1	3	MSRLFLVLLMISALTLRTDSTQGHDGGTDMSSRPVARAARDHASLARFHEFRARSQRIGRLIEDKAGDEKNEEENEQNEN	80	0
Tu513	NewGeo1	7	MSRLFLILLVIAVITLKADASQADDGGPDKRSPWSHVLPGTTPTLASPGNVGPPSSTLDARYTTQQAIPQKPPYFPRLLTEYAVGTAEKRLASGGN	96	0
Tu514	NewGeo1	9	MSRLFLILLVIAVITLKADASQADDGGPDKRSPWSHVLPGTTPTLASPGNVGPPSSTLDARYTTQQAIPQKPPYFPRLLTEYAVGTAEKSWLQAEIEKK	99	0
Tu515	NewGeo1	14	MSRLFLILLVIAVITLKADASQADDGGPDKRSPWSHVLPGTTPTLASPGNVGPPSSTLDARYTTQQAIPQKPPYFPRLLTEYAVGTAEKSWLQAEIEKKIDKAKLL	106	0
Tu516	NewGeo1	14	MSRLFLILLVIAVITLKADASQADDVVLIRGPPWSHVLPGTTPTLASPGNVGPPSSTLDARYTTQQAIPQKPPYFPRLLTEYAVGTAEKSWLQAEIEKKIDKAKLL	106	0
Tu517	NewGeo1	3	MSRLFLILLVTAVITLKADASQADDGGPDKRSTLVSRAAGDNAYSGFSRKRRAAIKHSRRTVHDPAGDPTEAPVFP	76	0
Tu518	NewGeo1	3	MSRLFLILLVIAVITLKADASQADDGGPDKRSTLVSRAAGDNAYSGFSRKRRAAIKHSRRTVHRPSRRLPQNAPYLP	77	0
Tu519	NewGeo1	3	MSRLFLILLVIAVITLKADASQADDGGPDKRSTLVSRAAGDNAYSGFSRKRRAAIKHSRRTVHDPAGDPTERPRTSLDF	79	0
Tu520	NewGeo1	3	MSRLFLILLVIAVITLKADASQADDGGPDKRSTLVSRAAGDNAYSGFSRKRRAAIKHSRRTVHDPAGDPTRSPRTSLDS	79	0
Tu521	NewGeo1	9	MSRLFLILLVIAVITLKADASQADDGGPDKRSTLVSRAAGDNAYSGFSRKRRAAIKHSRRTVHDPAGDPTEAPYFPRLLTEYAVGTAEKSWLQAEIEKK	99	0
Tu522	NewGeo1	9	MSRLFLILLVIAVITLKADASQADDGGPDKRSTLVSRAAGDNAYSGFSRKRRAAIKHSRRTVHDPAGDPTEAPVFPRLLTEYAVGTAEKSWLQAEIRKKK	100	0

## Sheet: S2 transcriptome
Transcript Number S2	Gene Superfamily	Precursor Read Frequency	Precursor Sequence	# Amino Acids	# Cysteine(s)
Tu087	B1	2	MHLYTYLYLLVPLVTFHLILGTGTLDHGGALTERRSADATALKAEPVLLQKSAARSTDDNGKDRLTQMKRILKQRANKARGERRIYKR	88	0
Tu088	B1	3	MHLYTYLYLLVPLVTFHLILGTGTLDHGGALTERRSADATALKAEPVLLQKSAARSTDDNGKDRLTQMKRILKQRANKARGEEEYTKR	88	0
Tu089	B1	2	MHLYTYLYLLVPLVTFHLILGTGTLDHGGALTERRSADATALKAEPVLLQKSAARSTDDNGKDRLTQMKRILKQRANKARGEEEYQKDS	89	0
Tu090	B1	2	MHLYTYLYLLVPLVTFHLILGTGTLDHGGALTERRSADATALKAEPVLLQKSAARSTDDNGKDRLTQMKRILKQRANKARGERRIYKRC	89	1
Tu091	B1	4	MHLYTYLYLLVPLVTFHLILGTGTLDHGGALTERRSADTTALKAEPVLLQKSAARSTDDNGKDRLTQMKRILKQRANKARGEEEYTKDS	89	0
Tu092	B1	6	MHLYTYLYLLVPLVTFHLILGTGTLDHGGALTERRSADATALKAEPVLLQKSTARSTDDNGKDRLTQMKRILKQRANKARGEEEYTKDS	89	0
Tu093	B1	28	MHLYTYLYLLVPLVTFHLILGTGTLDHGGALTERRSADATALKAEPVLLQKSAARSTDDNGKDRLTQMKRILKQRANKARGEEEYTKDS	89	0
Tu094	B1	2	MHLYTYLYLLVPLVTFHLILGTGTLDHGGALTERRSADATALKAEPVLLQKSAARSTDDNGKDRLTQMKRILKQRANKARGEEDIKRCWKI	91	1
Tu095	B1	2	MHLYTYLYLLVPLVTFHLILGTGTLDHGGALTERRSADATALKAEPVLLQKSAARSTDDNGKDRLTQMKRILKQRANKARGEEEYQRCWKI	91	1
Tu096	B1	9	MHLYTYLYLLVPLVTFHLILGTGTLDHGGALTERRSADATALKAEPVLLQKSAARSTDDNGKDRLTQMKRILKQRANKARGEENIKRCWKI	91	1
Tu097	B1	11	MHLYTYLYLLVPLVTFHLILGTGTLDHGGALTERRSADATALKAEPVLLQKSAARSTDDNGKDRLTQMKRILKQRANKARGEEEYQKMLEI	91	0
Tu098	B1	2	MHLYTYLYLLVPLVTFHLILGTGTLDHGGALTERRSADATALKAEPVLLQKSAARSTDDNGKDRLTQMKRILKQRANKARGEEEYTKDVGKY	92	0
Tu099	B1	2	MHLYTYLYLLVPLVTFHLILGTGTLDHGGALTERRSADTTALKAEPVLLQKSAARSTDDNGKDRLTQMKRILKQRANKARGEEEYQKIVRKI	92	0
Tu100	B1	3	MHLYTYLYLLVPLVTFHLILGTGTLDHGGALTERRSADATALKAEPVLLQKSAARSTDDNGKDRLTQMKRILKQRANKARGEEEYQKNVGKY	92	0
Tu101	B1	3	MHLYTYLYLLVPLVTFHLILGTGTLDHGGALTERRSADATALKAEPVLLQKSAARSTDDNGKDRLTQMKRILKQRANKARGEEEYTKDVGKI	92	0
Tu102	B1	3	MHLYTYLYLLVPLVTFHLILGTGTLDHGGALTERRSADATALKAEPVLLQKSTARSTDDNGKDRLTQMKRILKQRANKARGEEEYQKDVGKI	92	0
Tu103	B1	3	MHLYTYLYLLVPLVTFHLILGTGTLDHGGALTERRSADTTALKAEPVLLQKSAARSTDDNGKDRLTQMKRILKQRANKARGEEEYQKDVGKI	92	0
Tu104	B1	4	MHLYTYLYLLVPLVTFHLILGTGTLDHGGALTERRSADATALKAEPVLLQKSAARSTDDNGKDRLTQMKRILKQRANKARGEEEYQKMLGKI	92	0
Tu105	B1	6	MHLYTYLYLLVPLVTFHLILGTGTLDHGGALTERRSADATALKAEPVLLQKSAARSTDDNGKDRLTQMKRILKQRANKARGEEEYQKDSWKI	92	0
Tu106	B1	11	MHLYTYLYLLVPLVTFHLILGTGTLDHGGALTERRSADATALKAEPVLLQKSTARSTDDNGKDRLTQMKRILKQRANKARGEEEYTKDVRKI	92	0
Tu107	B1	14	MHLYTYLYLLVPLVTFHLILGTGTLDHGGALTERRSADTTALKAEPVLLQKSAARSTDDNGKDRLTQMKRILKQRANKARGEEEYTKDVRKI	92	0
Tu108	B1	2	MHLYTYLYLLVPLVTFHLILGMGTLDHGGALTERRSADATALKAEPVLLQKSAARSTDDNGKDRLTQMKRILKQRANKARGEEEYQKMLEKSKRSRS	97	0
Tu109	B1	2	MHLYTYLYLLVPLVTFHLILGTGTLDHGGALTERRSADATALKAEPVLLQKSAARSTDDNGKDRLTQMKRILKQRANKARGEEEYQKMLKNLREARS	97	0
Tu110	B1	2	MHLYTYLYLLVPLVTFHLILGTGTLDHGGALTERRSADATALKAEPVLLQKSTARSTDDNGKDRLTQMKRILKQRANKARGEEEYQKMLENLREAES	97	0
Tu111	B1	2	MHLYTYLYLLVPLVTFHLILGTGTLDHGGALTERRSADATALKAEPVLLQKSTARSTDDNGKDRLTQMKRILKQRANKARGEEEYQKMLENLRESRS	97	0
Tu112	B1	2	MHLYTYLYLLVPLVTFHLILGTGTLDHGGALTERRSADATALKAEPVLLQKSTARSTDDNGKDRLTQMKRILKQRANKARGEEEYQKMLGKSKRSRS	97	0
Tu113	B1	2	MHLYTYLYLLVPLVTFHLILGTGTLDHGGALTERRSADATALKAEPVLLQKSTARSTDDNGKDRLTQMKRILKQRANKARGRRRISKDVGKSKRSRS	97	0
Tu114	B1	2	MHLYTYLYLLVPLVTFHLILGTGTLDHGGALTERRSADTTALKAEPVLLQKSAARSTDDNGKDRLTQMKRILKQRANKARGEEEYQKMLENLREAES	97	0
Tu115	B1	3	MHLYTYLYLLVPLVTFHLILGTGTLDHGGALTERRSADATALKAEPVLLQKSTARSTDDNGKDRLTQMKRILKQRANKARGEEEYQKDVGKSKRSRS	97	0
Tu116	B1	3	MHLYTYLYLLVPLVTFHLILGTGTLDHGGALTERRSADATALKAEPVLLQKSTARSTDDNGKDRLTQMKRILKQRANKARGEEEYTKDVRKSKRSRS	97	0
Tu117	B1	4	MHLYTYLYLLVPLVTFHLILGTGTLDHGGALTERRSADATALKAEPVLLQKSAARSTDDNGKDRLTQMKRILKQRANKARGEEEYQKMFGKSKRSRS	97	0
Tu118	B1	5	MHLYTYLYLLVPLVTFHLILGTGTLDHGGALTERRSADATALKAEPVLLQKSTARSTDDNGKDRLTQMKRILKQRANKARGEEEYQKMLEKSKRSRS	97	0
Tu119	B1	6	MHLYTYLYLLVPLVTFHLILGTGTLDHGGALTERRSADTTALKAEPVLLQKSAARSTDDNGKDRLTQMKRILKQRANKARGEEEYQKMLEKSKRSRS	97	0
Tu120	B1	6	MHLYTYLYLLVPLVTFHLILGTGTLDHGGALTERRSADTTALKAEPVLLQKSAARSTDDNGKDRLTQMKRILKQRANKARGEEEYTKDVRKSKRSRS	97	0
Tu121	B1	12	MHLYTYLYLLVPLVTFHLILGTGTLDHGGALTERRSADATALKAEPVLLQKSAARSTDDNGKDRLTQMKRILKQRANKARGEEEYTKDVGKSKRSRS	97	0
Tu122	B1	17	MHLYTYLYLLVPLVTFHLILGTGTLDHGGALTERRSADATALKAEPVLLQKSAARSTDDNGKDRLTQMKRILKQRANKARGEEEYQKMLENLKRSRS	97	0
Tu123	B1	18	MHLYTYLYLLVPLVTFHLILGTGTLDHGGALTERRSADATALKAEPVLLQKSTARSTDDNGKDRLTQMKRILKQRANKARGEEEYQKMLENLREARS	97	0
Tu124	B1	19	MHLYTYLYLLVPLVTFHLILGTGTLDHGGALTERRSADATALKAEPVLLQKSAARSTDDNGKDRLTQMKRILKQRANKARGEEEYQKIVGKSKRSRS	97	0
Tu125	B1	20	MHLYTYLYLLVPLVTFHLILGTGTLDHGGALTERRSADTTALKAEPVLLQKSAARSTDDNGKDRLTQMKRILKQRANKARGEEEYQKMLENLREARS	97	0
Tu126	B1	35	MHLYTYLYLLVPLVTFHLILGTGTLDHGGALTERRSADATALKAEPVLLQKSAARSTDDNGKDRLTQMKRILKQRANKARGEEEYQKMLENLREAES	97	0
Tu127	B1	2	MHLYTYLYLLVPLVTFHLILGTGTLDHGGALTERRSADATALKAEPVLLQKSAARSTDDNGKDRLTQMKRILKQRANKARGEEEYTKDVGKSKRRQES	98	0
Tu128	B1	2	MHLYTYLYLLVPLVTFHLILGTGTLDHGGALTERRSADTTALKAEPVLLQKSAARSTDDNGKDRLTQMKRILKQRANKARGEEEYQKMLGKSKRRQES	98	0
Tu129	B1	3	MHLYTYLYLLVPLVTFHLILGTGTLDHGGALTERRSADATALKAEPVLLQKSAARSTDDNGKDRLTQMKRILKQRANKARGEEEYQKIVGKSKRRQES	98	0
Tu130	B1	3	MHLYTYLYLLVPLVTFHLILGTGTLDHGGALTERRSADATALKAEPVLLQKSAARSTDDNGKDRLTQMKRILKQRANKARGEEEYQKMLGKSKEKQES	98	0
Tu131	B1	5	MHLYTYLYLLVPLVTFHLILGTGTLDHGGALTERRSADATALKAEPVLLQKSAARSTDDNGKDRLTQMKRILKQRANKARGEEEYQKMLENLKRRQES	98	0
Tu132	B1	11	MHLYTYLYLLVPLVTFHLILGTGTLDHGGALTERRSADATALKAEPVLLQKSAARSTDDNGKDRLTQMKRILKQRANKARGEEEYQKMLGKSKRRQES	98	0
Tu133	B1	2	MHLYTYLYLLVPLVTFHLILGTGTLDHGGALTERRSADATALKAEPVLLQKSAARSTDDNGKDRLTQMKRILKQRANKARGEEEYQKIVRKNLKRRQES	99	0
Tu134	B1	2	MHLYTYLYLLVPLVTFHLILGTGTLDHGGALTERRSADATALKAEPVLLQKSAARSTDDNGKDRLTQMKRILKQRANKARGEEEYTKDVRKILKRRQES	99	0
Tu135	B1	5	MHLYTYLYLLVPLVTFHLILGTGTLDHGGALTERRSADATALKAEPVLLQKSAARSTDDNGKDRLTQMKRILKQRANKARGEEEYQKMLENLREAEVKK	99	0
Tu136	B1	2	MHLYTYLYLLVPLVTFHLILGTGTLDHGGALTERRSADATALKAEPVLLQKSAARSTDDNGKDRLTQMKRILKQRANKARGEEEYQKIVGKSKRSKKLKK	100	0
Tu137	B1	2	MHLYTYLYLLVPLVTFHLILGTGTLDHGGALTERRSADATALKAEPVLLQKSAARSTDDNGKDRLTQMKRILKQRANKARGEEEYQKMLENLKRSKKLKK	100	0
Tu138	B1	2	MHLYTYLYLLVPLVTFHLILGTGTLDHGGALTERRSADATALKAEPVLLQKSAARSTDDNGKDRLTQMKRILKQRANKARGEEEYQKMLENLREARKLKK	100	0
Tu139	B1	2	MHLYTYLYLLVPLVTFHLILGTGTLDHGGALTERRSADTTALKAEPVLLQKSAARSTDDNGKDRLTQMKRILKQRANKARGEEEYQKMLENLREARKLKK	100	0
Tu140	B1	2	MHLYTYLYLLVPLVTFHLILGTGTLDHGGALTERRSADTTALKAEPVLLQKSAARSTDDNGKDRLTQMKRILKQRANKARGEEEYQKMLENLREAEVKKK	100	0
Tu141	B1	12	MHLYTYLYLLVPLVTFHLILGTGTLDHGGALTERRSADATALKAEPVLLQKSAARSTDDNGKDRLTQMKRILKQRANKARGEEEYQKMLENLREAEVKKK	100	0
Tu142	B1	2	MHLYTYLYLLVPLVTFHLILGTGTLDHGGALTERRSADATALKAEPVLLQKSAARSTDDNGKDRLTQMKRILKQRANKARGEEEYQKMLENLKRSKKVKKK	101	0
Tu143	B1	2	MHLYTYLYLLVPLVTFHLILGTGTLDHGGALTERRSADATALKAEPVLLQKSAARSTDDNGKDRLTQMKRILKQRANKARGEEEYQKMLENLREDKKVKKK	101	0
Tu144	B1	2	MHLYTYLYLLVPLVTFHLILGTGTLDHGGALTERRSADATALKAEPVLLQKSAARSTDDNGKDRLTQMKRILKQRANKARGEEEYQKMLGKSKRSKKVKKK	101	0
Tu145	B1	3	MHLYTYLYLLVPLVTFHLILGTGTLDHGGALTERRSADATALKAEPVLLQKSAARSTDDNGKDRLTQMKRILKQRANKARGEEEYQKMLEKSKRSKKVKKK	101	0
Tu146	B1	7	MHLYTYLYLLVPLVTFHLILGTGTLDHGGALTERRSADATALKAEPVLLQKSAARSTDDNGKDRLTQMKRILKQRANKARGEEEYQKMLENLREAEAKKRKR	102	0
Tu147	B1	359	MHLYTYLYLLVPLVTFHLILGTGTLDHGGALTERRSADATALKAEPVLLQKSAARSTDDNGKDRLTQMKRILKQRANKARGEEEYQKMLENLREAEAKKGKR	102	0
Tu148	B1	2	MHLYTYLYLLVPLVTFHLILGTGTLDHGGALTERRSADATALKAEPVLLQKSAARSTDDNGKDRLTQMKRILKQRANKARGEEEYQKMLEKSKRSRRLKKGKR	103	0
Tu149	B1	2	MHLYTYLYLLVPLVTFHLILGTGTLDHGGALTERRSADATALKAEPVLLQKSAARSTDDNGKDRLTQMKRILKQRANKARGEEEYQKMLENLKRSRKLKKGKR	103	0
Tu150	B1	2	MHLYTYLYLLVPLVTFHLILGTGTLDHGGALTERRSADATALKAEPVLLQKSAARSTDDNGKDRLTQMKRILKQRANKARGEEEYTKMLGNLREAEVKKCRKR	103	1
Tu151	B1	3	MHLYTYLYLLVPLVTFHLILGTGTLDHGGALTERRSADATALKAEPVLLQKSAARSTDDNGKDRLTQMKRILKQRANKARGEEEYQKMLENLKRSRRLKKGKR	103	0
Tu152	B1	2	MHLYTYLYLLVPLVTFHLILGTGTLDHGGALTERRSADATALKAEPVLLQKSAARSTDDNGKDRLTQMKRILKQRANKARGEEEYQKMLENLREAERLKKGKR	103	0
Tu153	B1	2	MHLYTYLYLLVPLVTFHLILGTGTLDHGGALTERRSADTTALKAEPVLLQKSAARSTDDNGKDRLTQMKRILKQRANKARGEEEYQKMLENLREAEVKKCRKR	103	1
Tu154	B1	4	MHLYTYLYLLVPLVTFHLILGTGTLDHGGALTERRSADATALKAEPVLLQKSTARSTDDNGKDRLTQMKRILKQRANKARGEEEYQKMLENLREAEVKKCRKR	103	1
Tu155	B1	30	MHLYTYLYLLVPLVTFHLILGTGTLDHGGALTERRSADATALKAEPVLLQKSAARSTDDNGKDRLTQMKRILKQRANKARGEEEYQKMLENLREAEVKKCRKR	103	1
Tu156	B1	2	MHLYTYLYLLVPLVTFHLILGTGTLDHGGALTERRSADATALKAEPVLLQKSAARSTDDNGKDRLTQMKRILKQRANKARGEEEYQKMLENLRAAEVKKNAGKR	104	0
Tu157	B1	3	MHLYTYLYLLVPLVTFHLILGTGTLDHGGALTERRSADATALKAEPVLLQKSAARSTDDNGKDRLTQMKRILKQRANKARGEEEYQKMLENLREAELKKMTGKR	104	0
Tu158	B1	2	MHLYTYLYLLVPLVTFHLILGTGTLDHGGALTERRSADATALKAEPVLLQKSAARSTDDNGKDRLTQMKRILKQRANKARGEEEYQKMLENLREAEVKKIARKR	104	0
Tu159	B1	3	MHLYTYLYLLVPLVTFHLILGTGTLDHGGALTERRSADATALKAEPVLLQKSAARSTDDNGKDRLTQMKRILKQRANKARGEEEYQKMLENLREAEVKKNDRKR	104	0
Tu160	B1	4	MHLYTYLYLLVPLVTFHLILGTGTLDHGGALTERRSADTTALKAEPVLLQKSAARSTDDNGKDRLTQMKRILKQRANKARGEEEYQKMLENLREAEVKKIAGKR	104	0
Tu161	B1	5	MHLYTYLYLLVPLVTFHLILGTGTLDHGGALTERRSADATALKAEPVLLQKSTARSTDDNGKDRLTQMKRILKQRANKARGEEEYQKMLENLREAEVKKMTGKR	104	0
Tu162	B1	6	MHLYTYLYLLVPLVTFHLILGTGTLDHGGALTERRSADTTALKAEPVLLQKSAARSTDDNGKDRLTQMKRILKQRANKARGEEEYQKMLENLREAEVKKMTGKR	104	0
Tu163	B1	7	MHLYTYLYLLVPLVTFHLILGTGTLDHGGALTERRSADATALKAEPVLLQKSTARSTDDNGKDRLTQMKRILKQRANKARGEEEYQKMLENLREAEVKKIAGKR	104	0
Tu164	B1	42	MHLYTYLYLLVPLVTFHLILGTGTLDHGGALTERRSADATALKAEPVLLQKSTARSTDDNGKDRLTQMKRILKQRANKARGEEEYQKMLENLREAEVKKNAGKR	104	0
Tu165	B1	55	MHLYTYLYLLVPLVTFHLILGTGTLDHGGALTERRSADATALKAEPVLLQKSAARSTDDNGKDRLTQMKRILKQRANKARGEEEYQKMLENLREAEVKKMTGKR	104	0
Tu166	B1	55	MHLYTYLYLLVPLVTFHLILGTGTLDHGGALTERRSADTTALKAEPVLLQKSAARSTDDNGKDRLTQMKRILKQRANKARGEEEYQKMLENLREAEVKKNAGKR	104	0
Tu167	B1	58	MHLYTYLYLLVPLVTFHLILGTGTLDHGGALTERRSADATALKAEPVLLQKSAARSTDDNGKDRLTQMKRILKQRANKARGEEEYQKMLENLREAEVKKIAGKR	104	0
Tu168	B1	2	MHLYTYLYLLVPLVTFHLILGTGTLDHGGALTERRSADATALKAEPVLLQKSAARSTDDNGKDRLTQMKRILKQRANKARGEEEYQKMLEKSKRKQKLKKMTGKR	105	0
Tu169	B1	3	MHLYTYLYLLVPLVTFHLILGTGTLDHGGALTERRSADATALKAEPVLLQKSAARSTDDNGKDRLTQMKRILKQRANKARGEEEYQKMLENLKRSKKLKKMTGKR	105	0
Tu170	B1	6	MHLYTYLYLLVPLVTFHLILGTGTLDHGGALTERRSADATALKAEPVLLQKSAARSTDDNGKDRLTQMKRILKQRANKARGEEEYQKMLEKSKRSKKLKKMTGKR	105	0
Tu171	B1	2	MHLYTYLYLLVPLVTFHLILGTGTLDHGGALTERRSADATALKAEPVLLQKSAARSTDDNGKDRLTQMKRILKQRANKARGEEEYQKMLENLREAEVKKNDKEKE	105	0
Tu172	B1	4	MHLYTYLYLLVPLVTFHLILGTGTLDHGGALTERRSADATALKAEPVLLQKSAARSTDDNGKDRLTQMKRILKQRANKARGEEEYQKMLENLREAEVKKNRQGKR	105	0
Tu173	B1	11	MHLYTYLYLLVPLVTFHLILGTGTLDHGGALTERRSADATALKAEPVLLQKSAARSTDDNGKDRLTQMKRILKQRANKARGEEEYQKMLENLREAEVKKNRQEKR	105	0
Tu174	B1	2	MHLYTYLYLLVPLVTFHLILGTGTLDHGGALTERRSADATALKAEPVLLQKSAARSTDDNGKDRLTQMKRILKQRANKARGEEEYQKMLGKSKRSKKVKKNDKEKR	106	0
Tu175	B1	2	MHLYTYLYLLVPLVTFHLILGTGTLDHGGALTERRSADATALKAEPVLLQKSAARSTDDNGKDRLTQMKRILKQRANKARGEEEYQKMLENLREDKKLKKIDKEKE	106	0
Tu176	B1	2	MHLYTYLYLLVPLVTFHLILGTGTLDHGGALTERRSADATALKAEPVLLQKSAARSTDDNGKDRLTQMKRILKQRANKARGEEEYQKMLENLREDKKVKKIDKEKE	106	0
Tu177	B1	3	MHLYTYLYLLVPLVTFHLILGTGTLDHGGALTERRSADATALKAEPVLLQKSAARSTDDNGKDRLTQMKRILKQRANKARGEEEYTKDVGKSKRSKKVKKNDKEKR	106	0
Tu178	B1	7	MHLYTYLYLLVPLVTFHLILGTGTLDHGGALTERRSADATALKAEPVLLQKSAARSTDDNGKDRLTQMKRILKQRANKARGEEEYQKMLENLREARKLKKIDKEKE	106	0
Tu179	B1	2	MHLYTYLYLLVPLVTFHLILGTGTLDHGGALTERRSADATALKAEPVLLQKSAARSTDDNGKDRLTQMKRILKQRANKARGEEEYQKMLENLREAEVKKNRQEKDKSS	108	0
Tu180	B1	2	MHLYTYLYLLVPLVTFHLILGTGTLDHGGALTERRSADATALKAEPVLLQKSAARSTDDNGKDRLTQMKRILKQRANKARGEEEYQKMLENLREAEVKKMQEKDNQAGCSTL	112	1
Tu181	B1	2	MHLYTYLYLLVPLVTFHLILGTGTLDHGGALTERRSADATALKAEPVLLQKSAARSTDDNGKDRLTQMKRILKQRANKARGEEEYQKMLENLREAEAKKGKRIIKLGVPPYTRQF	115	0
Tu182	B1	3	MHLYTYLYLLVPLVTFHLILGTGTLDHGGALTERRSADATALKAEPVLLQKSAARSTDDNGKDRLTQMKRILKQRANKARGEEEYQKMLENLREAEAKKRKKIIKLGVPPYTRQF	115	0
Tu183	B1	2	MHLYTYLYLLVPLVTFHLILGTGTLDHGGALTERRSADATALKAEPVLLQKSAARSTDDNGKDRLTQMKRILKQRANKARGEEEYQKMLENLREAEVKKMQEKDNQAGCSTLYRQF	116	1
Tu184	B1	2	MHLYTYLYLLVPLVTFHLILGTGTLDHGGALTERRSADATALKAEPVLLQKSAARSTDDNGKDRLTQMKRILKQRANKARGEEEYQKMLENLREAEVKKMQEKIIKLCVPPYTRQF	116	1
Tu185	B1	2	MHLYTYLYLLVPLVTFHLILGTGTLDHGGALTERRSADATALKAEPVLLQKSAARSTDDNGKDRLTQMKRILKQRANKARGEEEYQKMLENLREAEVKKMQKKIIKLGVPPYTRQF	116	0
Tu186	B1	2	MHLYTYLYLLVPLVTFHLILGTGTLDHGGALTERRSADATALKAEPVLLQKSTARSTDDNGKDRLTQMKRILKQRANKARGEEEYQKMLENLREAEVKKCRKKIIKLGVPPYTRQF	116	1
Tu187	B1	18	MHLYTYLYLLVPLVTFHLILGTGTLDHGGALTERRSADATALKAEPVLLQKSAARSTDDNGKDRLTQMKRILKQRANKARGEEEYQKMLENLREAEVKKMQEKIIKLGVPPYTRQF	116	0
Tu188	B1	2	MHLYTYLYLLVPLVTFHLILGTGTLDHGGALTERRSADATALKAEPVLLQKSAARSTDDNGKDRLTQMKRILKQRANKARGEEEYQKMLENLREAEVKKIAGKRIIKLGVPPYTRQF	117	0
Tu189	B1	2	MHLYTYLYLLVPLVTFHLILGTGTLDHGGALTERRSADATALKAEPVLLQKSAARSTDDNGKDRLTQMKRILKQRANKARGEEEYQKMLENLREAEVKKNRQEKDNQAGCSTLYRQF	117	1
Tu190	B1	2	MHLYTYLYLLVPLVTFHLILGTGTLDHGGALTERRSADTTALKAEPVLLQKSAARSTDDNGKDRLTQMKRILKQRANKARGEEEYQKMLENLREAEVKKKCRKKIIKLGVPPYTRQF	117	1
Tu191	B1	3	MHLYTYLYLLVPLVTFHLILGTGTLDHGGALTERRSADTTALKAEPVLLQKSAARSTDDNGKDRLTQMKRILKQRANKARGEEEYQKMLENLREAEVKKNSRKKIIKLGVPPYTRQF	117	0
Tu192	B1	5	MHLYTYLYLLVPLVTFHLILGTGTLDHGGALTERRSADATALKAEPVLLQKSAARSTDDNGKDRLTQMKRILKQRANKARGEEEYQKMLENLREAEVKKNAGKKIIKLGVPPYTRQF	117	0
Tu193	B1	5	MHLYTYLYLLVPLVTFHLILGTGTLDHGGALTERRSADATALKAEPVLLQKSAARSTDDNGKDRLTQMKRILKQRANKARGEEEYQKMLENLREAEVKKNSRKKIIKLCVPPYTRQF	117	1
Tu194	B1	6	MHLYTYLYLLVPLVTFHLILGTGTLDHGGALTERRSADATALKAEPVLLQKSAARSTDDNGKDRLTQMKRILKQRANKARGEEEYQKMLENLREAEVKKKCRKKIIKLGVPPYTRQF	117	1
Tu195	B1	7	MHLYTYLYLLVPLVTFHLILGTGTLDHGGALTERRSADATALKAEPVLLQKSTARSTDDNGKDRLTQMKRILKQRANKARGEEEYQKMLENLREAEVKKNDRKKIIKLGVPPYTRQF	117	0
Tu196	B1	7	MHLYTYLYLLVPLVTFHLILGTGTLDHGGALTERRSADTTALKAEPVLLQKSAARSTDDNGKDRLTQMKRILKQRANKARGEEEYQKMLENLREAEVKKNDRKKIIKLGVPPYTRQF	117	0
Tu197	B1	11	MHLYTYLYLLVPLVTFHLILGTGTLDHGGALTERRSADATALKAEPVLLQKSAARSTDDNGKDRLTQMKRILKQRANKARGEEEYQKMLENLREAEVKKIDRKKIIKLGVPPYTRQF	117	0
Tu198	B1	11	MHLYTYLYLLVPLVTFHLILGTGTLDHGGALTERRSADATALKAEPVLLQKSAARSTDDNGKDRLTQMKRILKQRANKARGEEEYQKMLENLREAEVKKNDRKKIIKLCVPPYTRQF	117	1
Tu199	B1	2	MHLYTYLYLLVPLVTFHLILGTGTLDHGGALTERRSADATALKAEPVLLQKSAARSTDDNGKDRLTQMKRILKQRANKARGEEEYQKMLENLREARKLKKMTRKKIIKLGVPPYTRQF	118	0
Tu200	B1	2	MHLYTYLYLLVPLVTFHLILGTGTLDHGGALTERRSADATALKAEPVLLQKSAARSTDDNGKDRLTQMKRILKQRANKARGEEEYQKMLENLREAEVKKNDRKKDKSKLCVPPYTRQF	118	1
Tu201	B1	5	MHLYTYLYLLVPLVTFHLILGTGTLDHGGALTERRSADATALKAEPVLLQKSAARSTDDNGKDRLTQMKRILKQRANKARGEEEYQKMLENLREAEVKKNDRKKDKSKLGVPPYTRQF	118	0
Tu202	B1	8	MHLYTYLYLLVPLVTFHLILGTGTLDHGGALTERRSADATALKAEPVLLQKSAARSTDDNGKDRLTQMKRILKQRANKARGEEEYQKMLENLREAEVKKNRQEKDKSKLGVPPYTRQF	118	0
Tu203	B1	2	MHLYTYLYLLVPLVTFHLILGTGTLDHGGALTERRSADATALKAEPVLLQKSAARSTDDNGKDRLTQMKRILKQRANKARGEEEYQKMLENLKRSRRLKKEKDNQSWVFHLIPVSSKIPR	120	0
Tu204	B1	2	MHLYTYLYLLVPLVTFHLILGTGTLDHGGALTERRSADATALKAEPVLLQKSAARSTDDNGKDRLTQMKRILKQRANKARGEEEYQKMLENLREAEAKKRKKINQSWVFHLIPVSSKIPR	120	0
Tu205	B1	2	MHLYTYLYLLVPLVTFHLILGTGTLDHGGALTERRSADATALKAEPVLLQKSAARSTDDNGKDRLTQMKRILKQRANKARGEEEYQKMLENLREAELKKMQEKDNQSCVFHLIPVSSKIPR	121	1
Tu206	B1	4	MHLYTYLYLLVPLVTFHLILGTGTLDHGGALTERRSADATALKAEPVLLQKSAARSTDDNGKDRLTQMKRILKQRANKARGEEEYQKMLENLREAEVKKMQEKDNQSWVFHLIPVSSKIPR	121	0
Tu207	B1	2	MHLYTYLYLLVPLVTFHLILGTGTLDHGGALTERRSADATALKAEPVLLQKSAARSTDDNGKDRLTQMKRILKQRANKARGEEEYQKMLENLREAEVKKNDRKKDKSSWVFHLIPVSSKIPR	122	0
Tu208	B1	2	MHLYTYLYLLVPLVTFHLILGTGTLDHGGALTERRSADATALKAEPVLLQKSAARSTDDNGKDRLTQMKRILKQRANKARGEEEYQKMLENLREAEVKKNDRKKDNQSWVFHLIPVSSKIPR	122	0
Tu209	B1	2	MHLYTYLYLLVPLVTFHLILGTGTLDHGGALTERRSADATALKAEPVLLQKSAARSTDDNGKDRLTQMKRILKQRANKARGEEEYQKMLENLREAEVKKNRQEKDKSSWVFHLIPVSSKIPR	122	0
Tu210	B1	2	MHLYTYLYLLVPLVTFHLILGTGTLDHGGALTERRSADATALKAEPVLLQKSTARSTDDNGKDRLTQMKRILKQRANKARGEEEYQKMLENLREAEVKKNDRKKINQSWVFHLIPVSSKIPR	122	0
Tu211	B1	2	MHLYTYLYLLVPLVTFHLILGTGTLDHGGALTERRSADATALKAEPVLLQKSTARSTDDNGKDRLTQMKRILKQRANKARGEEEYQKMLENLREAEVKKNRQEKDNQSWVFHLIPVSSKIPR	122	0
Tu212	B1	2	MHLYTYLYLLVPLVTFHLILGTGTLDHGGALTERRSADTTALKAEPVLLQKSAARSTDDNGKDRLTQMKRILKQRANKARGEEEYQKMLENLREAEVKKNDRKKINQSWVFHLIPVSSKIPR	122	0
Tu213	B1	3	MHLYTYLYLLVPLVTFHLILGTGTLDHGGALTERRSADATALKAEPVLLQKSAARSTDDNGKDRLTQMKRILKQRANKARGEEEYQKMLENLREAEVKKNDRKKINQARVFHLIPVSSKIPR	122	0
Tu214	B1	3	MHLYTYLYLLVPLVTFHLILGTGTLDHGGALTERRSADATALKAEPVLLQKSAARSTDDNGKDRLTQMKRILKQRANKARGEEEYQKMLENLREAEVKKNRQEKDNQSCVFHLIPVSSKIPR	122	1
Tu215	B1	7	MHLYTYLYLLVPLVTFHLILGTGTLDHGGALTERRSADATALKAEPVLLQKSAARSTDDNGKDRLTQMKRILKQRANKARGEEEYQKMLENLREAEVKKNDRKKIIKARVFHLIPVSSKIPR	122	0
Tu216	B1	8	MHLYTYLYLLVPLVTFHLILGTGTLDHGGALTERRSADATALKAEPVLLQKSAARSTDDNGKDRLTQMKRILKQRANKARGEEEYQKMLENLREAEVKKNDRKKINQSWVFHLIPVSSKIPR	122	0
Tu217	B1	34	MHLYTYLYLLVPLVTFHLILGTGTLDHGGALTERRSADATALKAEPVLLQKSAARSTDDNGKDRLTQMKRILKQRANKARGEEEYQKMLENLREAEAKKEKDNQAGCSTLYPSVLKSPDRSFPIFATFFLSLFL	134	1
Tu218	B1	6	MHLYTYLYLLVPLVTFHLILGTGTLDHGGALTERRSADATALKAEPVLLQKSAARSTDDNGKDRLTQMKRILKQRANKARGEEEYQKMLENLREAELKKMQEKDNQAGCSTLYPSVLKSPDRSFPIFATFFLSLFL	136	1
Tu219	B1	16	MHLYTYLYLLVPLVTFHLILGTGTLDHGGALTERRSADATALKAEPVLLQKSAARSTDDNGKDRLTQMKRILKQRANKARGEEEYQKMLENLREAEVKKMQEKDNQAVCSTLYPSVLKSPDRSFPIFATFFLSLFL	136	1
Tu220	B1	27	MHLYTYLYLLVPLVTFHLILGTGTLDHGGALTERRSADTTALKAEPVLLQKSAARSTDDNGKDRLTQMKRILKQRANKARGEEEYQKMLENLREAEVKKMQEKDNQAGCSTLYPSVLKSPDRSFPIFATFFLSLFL	136	1
Tu221	B1	29	MHLYTYLYLLVPLVTFHLILGTGTLDHGGALTERRSADATALKAEPVLLQKSTARSTDDNGKDRLTQMKRILKQRANKARGEEEYQKMLENLREAEVKKMQEKDNQAGCSTLYPSVLKSPDRSFPIFATFFLSLFL	136	1
Tu222	B1	286	MHLYTYLYLLVPLVTFHLILGTGTLDHGGALTERRSADATALKAEPVLLQKSAARSTDDNGKDRLTQMKRILKQRANKARGEEEYQKMLENLREAEVKKMQEKDNQAGCSTLYPSVLKSPDRSFPIFATFFLSLFL	136	1
Tu223	B1	2	MHLYTYLYLLVPLVTFHLILGTGTLDHGGALTERRSADATALKAEPVLLQKSAARSTDDNGKDRLTQMKRILKQRANKARGEEEYQKMLENLREAEVKKNAGKKINQAGCSTLYPSVLKSPDRSFPIFATFFLSLFL	137	1
Tu224	B1	2	MHLYTYLYLLVPLVTFHLILGTGTLDHGGALTERRSADATALKAEPVLLQKSAARSTDDNGKDRLTQMKRILKQRANKARGEEEYQKMLENLREAEVKKNDRKKIIKTGCSTLYPSVLKSPDRSFPIFATFFLSLFL	137	1
Tu225	B1	4	MHLYTYLYLLVPLVTFHLILGTGTLDHGGALTERRSADATALKAEPVLLQKSAARSTDDNGKDRLTQMKRILKQRANKARGEEEYQKMLENLREAEVKKNDRKKINQAGCSTLYPSVLKSPDRSFPIFATFFLSLFL	137	1
Tu226	B1	6	MHLYTYLYLLVPLVTFHLILGTGTLDHGGALTERRSADATALKAEPVLLQKSAARSTDDNGKDRLTQMKRILKQRANKARGEEEYQKMLENLREAEVKKNRQEKDNQAGCSTLYPSVLKSPDRSFPIFATFFLSLFL	137	1
Tu227	B1	8	MHLYTYLYLLVPLVTFHLILGTGTLDHGGALTERRSADATALKAEPVLLQKSAARSTDDNGKDRLTQMKRILKQRANKARGEEEYQKMLENLREAEVKKNDRKKIIKAGCSTLYPSVLKSPDRSFPIFATFFLSLFL	137	1
Tu228	B1	3	MHLYTYLYLLVPLVTFHLILGTGTLDHGGALTERRSADATALKAEPVLLQKSAARSTDDNGKDRLTQMKRILKQRANKARGEEEYQKIVGKSKEKTRKLKKIDKEKE	107	0
Tu229	B1	4	MHLYTYLYLLVPLVTFHLILGTGTLDHGGALTERRSADATALKAEPVLLQKSAARSTDDNGKDRLTQMKRILKQRANKARGEEEYQKMLGKSKEKTRKLKKIDKEKE	107	0
Tu230	B1	2	MHLYTYLCLLVPLVTFHLILGTGTLDHGGALTERRSADATALKAEPVLLQKSAARSTDDNGKDRLTQMKRILKQRANKARGEEEYQKMLENLREAEAKKGKR	102	1
Tu231	B1	2	MHLYTYLYLLVPLVTFHLILGTGTLDHGGALTERRSADATALKAEPVLLQKSAARSTDDNGKDRLTQMKRILKQRANKPEAKKNIQKMLGKSKRRQES	98	0
Tu232	B1	3	MHLYTYLYLLVPLVTFHLILGTGTLDHGGALTERRSADATALKAEPVLLQKSAARSTDDNGKDRLTQMKRILQTARQTKPEAKKNIQKMLGNTKRSRS	98	0
Tu233	B1	3	MHLYTYLYLLVPLVTFHLILGTGTLDHGGALTERRSADTTALKAEPVLLQKSAARSTDDNGKDRLTQMKRILKQRANKPEAKKNIKRCWKI	91	1
Tu234	B1	26	MHLYTYLYLLVPLVTFHLILGTGTLDHGGALTERRSADATALKAEPVLLQKSAARSTDDNGKDRLTQMKRILKQRANKPEAKKNIKRCWKI	91	1
Tu235	B1	2	MHLYTYLYLLVPLVTFHLILGTGTLDHGGALTERRSADATALKAEPVLLQKSAARSTDDNGKDRLTQMKRILKQRAKQSQRRRRISKRCWKI	92	1
Tu236	B1	3	MHLYTYLYLLVPLVTFHLILGTGTLDHGGALTERRSADATALKAEPVLLQKSAARSTDDNGKDRLTQMKRILKQRANKPEAKKNIQKIVRKI	92	0
Tu237	B1	2	MHLYTYLYLLVPLVTFHLILGTGTLDHGGALTERRSADATALKAEPCPPAEIHCPQHRRQWQGQVDSDEEDSQTASKQSQRRRRISKDVGKSKRSRS	97	2
Tu238	B1	2	MHLYTYLYLLVPLVTFHLILGTGTLDHGGALTERRSADATALKAEPVLLQKSAAPQHRRQWQGQVDSDEEDSQTASKQSQRRRRISKDVGKSKRSRS	97	0
Tu239	B1	2	MHLYTYLYLLVPLVTFHLILGTGTLDHGGALTERRSADATALKAEPVLLQKSAARSTDDNGKDRFDSDEEDSQTASKQSQRRRRISKDVGKSKRSRS	97	0
Tu240	B1	2	MHLYTYLYLLVPLVTFHLILGTGTLDHGGALTERRSADATALKAEPVLLQKSAARSTDDNGKGQVDSDEEDSQTASKQSQRRRRISKDVGKSKRSRS	97	0
Tu241	B1	2	MHLYTYLYLLVPLVTFHLILGTGTLDHGGALTERRSADATALKAEPVLPAEIRCPQHRRQWQGQVDSDEEDSQTASKQSQRRRRISKDVGKSKRSRS	97	1
Tu242	B1	2	MHLYTYLYLLVPLVTFHLILGTGTLDHGGALTERRSADATALKAEPVLLQKSAARSTDDNGKDRLTQMKRILKQRAKQSQRRRRISKDVGKSKRSRS	97	0
Tu243	B1	2	MHLYTYLYLLVPLVTFHLILGTGTLDHGGALTERRSADATALKAEPVLLQKSAARSTDDNGKDRLTQMKRILQTASKQSQRRRRIYKDVRKSKRSRS	97	0
Tu244	B1	3	MHLYTYLYLLVPLVTFHLILGTGTLDHGGALTERRSADATALKAEPVLLQKSACPQHRRQWQGQVDSDEEDSQTASKQSQRRRRISKDVGKSKRSRS	97	1
Tu245	B1	3	MHLYTYLYLLVPLVTFHLILGTGTLDHGGALTERRSADATALKAEPVPPAEIRCPQHRRQWQGQVDSDEEDSQTASKQSQRRRRISKDVGKSKRSRS	97	1
Tu246	B1	3	MHLYTYLYLLVPLVTFHLILGTGTLDHGGALTERRSADATALKAEPVLLQKSAARSTDDNGKDRLTQMKRDSQTASKQSQRRRRISKDVGKSKRSRS	97	0
Tu247	B1	3	MHLYTYLYLLVPLVTFHLILGTGTLDHGGALTERRSADATALKAEPVLLQKSAARSTDDNGKDRLTQMKRILKQRANKSQRRRRISKDVGKSKRSRS	97	0
Tu248	B1	3	MHLYTYLYLLVPLVTFHLILGTGTLDHGGALTERRSADATALKAEPVLLQKSAARSTDDNGKDRLTQMKRILKQTSKQSQRRRRISKDVGKSKRSRS	97	0
Tu249	B2	2	MLRLIIAAVLASACLAYPQRRDGVPEDASNLQGFDQGMQAMPNMQGMQGMPMPGMAGGQFLPSNPNLLCHTRGVRS	76	2
Tu250	B2	2	MLRLIIAAVLASACLAYPQRRDGVPEDASNLQGFDQGMQAMPNMQGMQGMPMPGMAGGQFLPFNPNLAVPYRGVRS	76	1
Tu251	B2	2	MLRLIIAAVLASACLAYPQRRDGVPEDASNLQGFDQGMQAMPNMQGMQGMPMPGMAVVSSAFHLTLLCHTRGVRS	75	2
Tu252	B2	2	MLRLIIAAVLASACLAYPQRRDGVPEDASNLQGFDQGMQAMPNMQGMQGMPMPGMAGGQFLPFNPNPCCAIQEG	74	3
Tu253	B2	3	MLRLIIAAVLASACLAYPQRRDGVPEDASNLQGFDQGMQAMPNMQGMQGMPMPGMAGGQFLPFNPNLAVPYKRVRS	76	1
Tu254	B2	3	MLRLIIAAVLASACLAYPQRRDGVPEDASNLQGFDQGMQAMPNMQGMQGMPMPGMAGGQFLPFNPNLLCHTRGVRS	76	2
Tu255	B2	5	MLRLIIAAVLASACLAYPQRRDGVPEDASNLQGFDQGMQAMPNMQGMQGMPMPGMAGGQFLPFNPNLAVPIQEG	74	1
Tu256	B2	9	MLRLIIAAVLASACLAYPQRRDGVPEDASNLQGFDQGMQAMPNMQGMQGMPMPGMAGGQFLPFNPTLLCHTRGVRS	76	2
Tu257	B2	4	MLRLIIAAVLASACLAYPQRRDGVPEDASNLQGFDQGMQAMPNMQGMQGMPMPGMAGGQFLPFNPNLAVPYKRGEELEERSHHSKFNGDSDNSPFQSEDGLENFMDFMKDNSNENLPFNNVEAHQ	125	1
Tu258	Con-ikot-ikot	7	MAMNMSMTLSTFLMVVVAATVIGFTHLQVPSLSRMERDEPADCCNMKTCCVDKMSVCLRRHPFNEINMASSCYQEANSKCGSYNEIVGCCYGYRICMLRHVGRMRLQRAHAVCQHTDCYNPCD	123	13
Tu259	Con-ikot-ikot	43	MAMNMSMTLSTFLMVVVAATVIGFTHLQVPSLSRMERDGPADCCDMKTCCVDKMRTCLQRHTFNEKNMVSSCYHEAGDICGSYNEIVGCCYGYRTCMLRQLTSMRLQTAHAVCQHTDCFNPCD	123	13
Tu260	Con-ikot-ikot	2	MAMNMSMTLSTFLMVVVAATVIGFTHLQVPSLSRMERDGPADCCDMKTCCVDKMRTCLQRHTFNEKNMVSSCYHEAGDICGSYTKSWAVAMDIEHAC	97	8
Tu261	Con-ikot-ikot	2	MAMNMSMTLSTFVMVVVAATVTGFTHLQVPSLSRMERDGPADCCDMKTCCVDKMRTCLQRHTFNEKNMVSSCYHEAGDICGSYNESWAVAMDIEHAC	97	8
Tu262	Con-ikot-ikot	2	MAMNMSMTLSTFVMVVVAATVTGFTHLQVPSLSRMERDGPADCCDMKTCCVDKMRTCLQRHTFNEKNMVSSCYHEAGDICGSYTKSWAVAMDIEHAC	97	8
Tu263	Con-ikot-ikot	3	MAMNMSMTLSTFVMVVVAATVTGFTHLQVPSLSRMERDGPADCCDMKTCCVDKMRTCLQRHTFNEKNMVSSCYHEAGDICGSYNESWAVAMDIDHAC	97	8
Tu264	Con-ikot-ikot	5	MAMNMSMTLSTFVMVVVAATVTGFTHLQVPSLSRMERDGPADCCDMKTCCVDKMRTCLQRHTFNEKTWFRVVITKPATYVDLITKSWAVAMDIDHAC	97	6
Tu265	Con-ikot-ikot	6	MAMNMSMTLSTFLMVVVAATVIGFTHLQVPSLSRMERDGPADCCDMKTCCVDKMRTCLQRHTFNEKTWFPVVITKPATYVDLITKSWAVAMDIEHAC	97	6
Tu266	Con-ikot-ikot	19	MAMNMSMTLSVFVMVVVAATVTGFTHLQEPDPSRMKRYDRGCCINRTYQCLKRYRNRENKFASFCQQEAAVNCGTFTSGKGCCYGYMHCMMINAETQTRETAHQYCQNRSCDPEE	115	10
Tu267	Con-ikot-ikot	2	MNMSMTLSVFVMVVVAATVTGFTHLQEPDPSRMKRYDRGCCINRTYQCLKRYRNRETNSLHFVNRKPPLTVELLPVARAVAMDTCIA	87	4
Tu268	Con-ikot-ikot	2	MAMNMSMTLSVFVMVVVAATVTGFTHLQEPDPSRMKRYDRGCCINRTYQCLKRYRNRENKFASFCQQEAAVKLWNFYQWQGLLLWIHALHDDQCGNTDP	99	5
Tu269	Con-ikot-ikot	3	MAMNMSMTLSVFVMVVVAATVTGFTHLQEPDPSRMKRYDRGCCINRTYQCLKRYRNRETNSLHFVNRKPPLTVELLPVARAVAMDTCIA	89	4
Tu270	Con-ikot-ikot	6	MAMNMSMTLSVFVMVVVAATITGFTHLQEPDPSRMKRYDRGCCINRTYQCLKRYRNRETNSLHFVNRKPPLTVELLPVARAVAMDTCIA	89	4
Tu271/TVIA	O1	2	MKLTCVVIVTVLLLTACQLITALHSRGTQKHRALGSTTKLTLSTRCLSPGSSCSPTSYNCCRSCNPYSKKCRG	73	8
Tu272/TVIA	O1	4	MKLTCVVIVTVLLLTACQLITALHSRGTQKHRALGVTTKLTLSTRCLSPGSSCSPTSYNCCRSCNPYSRKCRG	73	8
Tu273/TVIA	O1	136	MKLTCVVIVTVLLLTACQLITALHSRDTQKHRALGSTTKLTLSTRCLSPGSSCSPTSYNCCRSCNPYSRKCRG	73	8
Tu274/TVIA	O1	376	MKLTCVVIVTVLLLTACQLITALHSRGTQKHRALGSTTKLTLSTRCLSPGSSCSPTSYNCCRSCNPYSRKCRG	73	8
Tu275	O1	3	MKLTCVVIVAVLLLTACQLITALDSRGMEKRRALRSTTKLSKLRQVSWWCGKPGDTCGKLYLKCCSGRCSGKCLP	75	8
Tu276	O1	3	MKLTSALIVAVLFLTAWIFITADDSRNELENRFSKAHHEMKNPEASELESHAAVACAFSPAPKPAVMSSTPLCATWLDL	79	2
Tu277	O1	9	MKLTSALIVAVLFLTAWIFITADDSRNELENRFSKAHHEMKNPEASELNKRNCFPNGKFCGFPKVGKPCCSGVCLFACT	79	6
Tu278	O1	15	MKLTSVLIVAVLFLTAWIFVTADDSRNELENRFSKAHHEMKNPEASELNKRNCFPNGQFCGFPKVGKPCCSGVCLFACT	79	6
Tu279	O1	22	MKLTSALIVAVLFLTAWIFVTADDSRNELENRFSKAHHEMKNPEASELNKRNCFPNGQFCGLPKVGKPCCSGVCVFACT	79	6
Tu280	O1	3	MKLTCVLIIAVLFLMACQLITANDPRDNQKYRAVMMKDALKNFKDSRSCSGRDSRCPPVCCMGLMCSRGKCVSIYGEKMIFPLCALPSFA	90	9
Tu281	O1	2	MKLTCVVIVTVLLLTACQLITALHSRGTQKHRALGSTTKLTLSTRCLSPGSSCSPTSYNCYIFCCRSCNPYSRKCRG	77	9
Tu282	A	3	MGMRMMFTVFLLVVLATTVVSSTSRSRPKSRRGEPVPTTIINFGECCRIHPVGLR	55	2
Tu283	A	2	MGMRMMFTVFLLVVLATTVVSSTSRSRPKSRRGEPVPTTIINFGECCRDPSCWLR	55	3
Tu284	A	5	MGMRMMFTVFLLVVLATTVVSSTSRSRPKSRRGEPVPTTIINFGECCRDPSCWVK	55	3
Tu285	A	2	MGMRMMFTVFLFVVLATTGVSFTLDRASDGWNAAAKESDVIALTRRKCCSIPKCYKNK	58	3
Tu286	A	2	MGMRMMFTVFLFVVLATTGVSFTLDRASDGWNAAAKESDVIALTRRKCCSIPKCYKNNKK	60	3
Tu287	A	3	MGMRMMFTVFLLVALATTVVSFTSDRASEGRNAAAKAFDLISSTVRKGCCSNPACAGNNPHVCRQGR	67	4
Tu288	A	2	MGMRMMFTVFLLVVLATTVVSSTSRSRPKSRRGEPVPTTIINFGECCRDPSCWVKVKDFKCPGAVPPQLNHDMSPST	72	4
Tu289	A	2	MGMRMMFTVFLLVVLATTVVSSTSRSRPKSRRGEPVPTTIINFGECCRDPSCWVKGEGFQVSWSSPSQLNHDMSPST	77	3
Tu290	A	2	MGMRMMFTVFLLVVLATTVVSSTSRSRPKSRRGEPVPTTIINFGECCRDPSCWVKVKDFQVSWSSPSQLNHDMSPST	77	3
Tu291	A	2	MGMRMMFTVFLLVVLATTVVSSTSRSRPKSRRGEPVPTTIINFGECCRDPSCWVKVKDFKCRGSAGRDCSRTCRPLPDLLHFPSLCATGT	90	7
Tu292	A	4	MGMRMMFTVFLLVVLATTVVSSTSRSRPKSRRREPVPTTIIDFGECCRDPSCWVKVKDFKCPGAVPPAEPRHVALYLTCFTFRLFVLLELNNSIQ	95	5
Tu293	O3	3	MSGLGIMVLTLLLLVLMTTSHQDAGEKQAMQRDAKNFSRRRLVIRRPKTRECEMQCEQKKKRLLPRKRRKDPMCP	75	3
Tu294	O3	2	MSGLGIMVLTLLLLVLMTTSHQDAGEKQAMQRDAKNFSRRRLVIRRPKTRECENAV	56	1
Tu295	O3	2	MSGLGIMVLTLLLLVLMTTSHQDAGEKQAMQRDAKNFSRRRLVIRRPKTGMRNAV	55	0
Tu296	O3	4	MSGLGIMVLTLLLLVLMTTSHQDAGEKQAMQRDAKNFSRRRLVIRRPKQGVRNAV	55	0
Tu297/T6.4	O3	51	MSGLGTMVLTLLLLVLMTTSHQDAGEKQAMQRDAKNFSQRRLVIRRPKTRECEIQCEQEEKHCCRVRDNRGQCAPKCWGINW	82	6
Tu298/T6.4	O3	76	MSGLGTMVLTLLLLVLMTTSHQDAGEKQAMQRDAKNFSRRRLVIRRPKTRECEMQCEQEEKHCCRVRDGTGQCAPKCLGINW	82	6
Tu299/T6.4	O3	209	MSGLGIMVLTLLLLVLMTTSHQDAGEKQAMQRDAKNFSRRRLVIRRPKTRECEMQCEQKKKHCCRVREERIQCAPKCWGIEW	82	6
Tu300	O3	2	MVLTLLLLVLMTTSHQDAGEKQAMQRDAKNFSRRRLVIRRPKTRECEMQCEQEEKHCCRVRDGTGQCAPKCLGINW	76	6
Tu301	O3	4	MVLTLLLLVLMTTSHQDAGEKQAMQRDAKNFSQRRLVIRRPKTRECEIQCEQEEKHCCRVRDNRGQCAPKCWGINW	76	6
Tu302	O3	7	MVLTLLLLVLMTTSHQDAGEKQAMQRDAKNFSRRRLVIRRPKTRECEMQCEQKKKHCCRVREERIQCAPKCWGIEW	76	6
Tu303	O3	2	MSGLGIMVLTLLLLVLMTTSHQDAGEKQAMQRDAKNFSRRRLVIRRPKTRECEMQCEQKKKHCCRVKRRKDPMCP	75	5
Tu304	Conoinsulins	5	MTTSFYFLLMALGLLLYVCQSSFGNQHTRNSDTPKYRCGSDIPNSYMDLCFRKRNDAGKKRGRASPLWQRGGSLSMLKARAKRNEAFHLQRAHRGVVEHCCHRPCSNAEFKKFCG	115	7
Tu305	Conoinsulins	2	MTTLFYFLLMALGLLLYVCQSSFGNQHTRNSDTPKYRCGSDIPNSYMDLCFRKRNDAGKKRGQASPLWQRGGSLSMLKARAKRNEAFHLQRAHRGCSRALL	101	4
Tu306	Conoinsulins	6	MTTLFYFLLMALGLLLYVCQSSFGNQHTRNSDTPKYRCGSDIPNSYMDLCFRKRNDAGKKRGQASHCGSEGALSPC	76	5
Tu307	i1	4	MKTVAVFLVVALAVAYGQFFCPSSEDESLNCIETMGTTATCMKSNRGETYSYACGYCGKKKETCFGDKKPVTDYQCQTRKIPNPAAALPEGTNSTNSTISCVSSLHL	107	8
Tu308	M	2	MSKLGVLLTICLLLFPLTALPMDGDEPADRPAERMQDNISSEQHPLFEERHGCCKGPKGCSSRECRPQHCCGRR	74	7
Tu309	M	2	MMSKLGVLLTICLLLFPLTALPMDGDEPADRPAERMQDNISSEQHPLFEERHGCCKGAEGMLLQRMQTPTLLRSTITC	78	4
Tu310	S	2	MMSKMGAMFVLLLLFTLASSQQEGDVQARKTRLKSDFYRTLAISDRGCTGNCDWTCSGDCSCQGTSDSCHCIPPKSIGNRCRCQCKRKIEID	92	10
Tu311	O2	17	MEKLTILLLVAALLMSTQALILGGRENRPKENIRSFLKRKITAGRGMWGECKDWLTNCLTPPECCSESCDKHCLAW	76	6
Tu312	O2	5	MEKLTILLLVAAVLMSTQATIQGGGENRPKESIKYLSKSQRSAERGVWSECSDWLAGCTSPSECCSEKCDTYCRLWR	77	6
Tu313	H	5	MNTAGRLLLLCLALGLVFESLGIPVADDVEADRDTDPDDENPRDMSRLTLSAPKGKCNGAPCTFGCCRSVNGKPRCNEFDCG	82	7
Tu314	conoporin	3	MGVPFPALKTMVTVYLLLMGNASPVVTSSTRLSKVKGIASKVVTSGSSLQGTSLKDLADTRYRVTCAIQVENWTKFALKNPVLQINSGVTTSTPTGIEPGKREAFVSGKK	110	1
Tu315	conoporin	2	MGVPFPALKTMVTVYLLLIGNASPVVTSSTRLSKVKRIASKVVTSGSSLQGTSLKDLADTSYRVTCAIQVENWTKFALKDPVLQINGGSLPQLQLA	96	1
Tu316	conoporin	2	MGVPFPALKTMVTVYLLLMGNMSPVVLESSTPLSAVRAIASSVVTPGSSMKGGPLKDLADNSYWVTCAIQVENWTKFTLKAPK	83	1
Tu317	conoporin	2	MGVPFPALKTMVTVYLLLIGNASPVVTSSTRLSKVKRIASKVVTSGSSLQGTSLKAWRTPATGLRAPFKWRTGLNSP	77	0
Tu318	conoporin	2	MGVPFPALKTMVTVYLLLIGNASPVVTSSTRLSKVKRIASKVVTSGSSLQGTSLKDLADTSYRVTAPFKWRTGLNSP	77	0
Tu319	conkunitzin	2	MEGRRVAAVLIVTICMLELEAATLRNPSLCSLLPDTGSCRAAFHMFTSISFLRNAKCSFTEDVMQRQQF	69	4
Tu320	conkunitzin	2	MEGRRVAAVLIVTICMLELEAATLRNPSLCSLLPDTGSCRAAFHMFTRSVF	51	3
Tu321	conkunitzin	6	MEGRRVAAVLIVTICMLELEAATLRNPSLCSLLPDTGSCRAAFHMFTSISF	51	3
Tu322	Conopressin-conophysin	8	MQMGRLTLVLCLLLLLLLTTQACYIQNCSRVGKRHVETTHPCMSCSFGQCVGPRICCGPGGCEMGTAEANKCIAEDKNSTPCQVLGDHCDLKNLDNIEGHCVADGICCVEDTCAIHSSC	119	17
Tu323	Conopressin-conophysin	2	MTRSVMQMGRLTLVLCLLLLLLLTTQACYIQNCSRVGKRHVETTHPCMSCSFGQCVGPRICCGPGGCEMGTAEANKCIAEDKNSTPCQGLG	91	11
Tu324	NewGeo1	2	MSRLFLILLVIAVITLKADASQADDGGPDKRSTLVSRAAGDNAYSGFSRKRRAAIKHSRRTVHDPAGDPTEAPVFPRLLTEYAVGTAEKSWLQAEN	96	0
Tu325	NewGeo1	27	MSRLFLVLLVISALTLRTDSTQGHDGGTDMSSRPVARAARDHASLARFHEFRARSQRIGRLIEDKAGDEKNEEENEQNEN	80	0
Tu326	T	2	MLYLPVFIMLLLLALPAAPNPFETRIQSDPIRAALEDADFNPDERSFYSIIKALEELIRAKIPVIVDMLPGDKK	74	0
Tu327	Newgeo3	36	MKIYLCLAFLLLLASTIVDSGLLDKIETIRNWKRDDSYCDGCRCTILKKEICTSTASCRGTCRKEWPCWKEDCYCTEIQGGYCVTPSECTPGEC	94	13
Tu328	NewGeo3	35	MKIYLCLAFLLLLASTIVDSGLLDKIETIRNWKRDDSYCDGCRCTILKKRFAHRLPAAGAHAEKSGHVGKKTATVLKSKVDIA	83	4
