# Supplementary material for: Venomics Reveals Venom Complexity of the Piscivorous Cone Snail, Conus tulipa
Source: Mar Drugs. 2019 Jan 21;17(1):71. doi: 10.3390/md17010071 (PMC6356538; doi:10.3390/md17010071)
Supplement: Supplementary file 1 [file marinedrugs-17-00071-s001.zip › marinedrugs-410587 suply for XML conversion/Table S2-Tulipa common sequences-Marine Drugs.xlsx]

## Sheet: Common Sequences
	Table S2. List of common conotoxin precursors between specimens S1 and S2.
Transcript Number	Gene Superfamily	Transcript read frequency S1	Transcript read frequency S2	Read Frequency Fold Difference	Precursor Sequence	# Amino acids	# Cysteine(s)
Tu001	B1	6	4	1.5	MHLYTYLYLLVPLVTFHLILGTGTLDHGGALTERRSADATALKAEPVLLQKSAARSTDDNGKDRLTQMKRILKQRANKARGEEEYQKIVGKI	92	0
Tu002	B1	6	7	1.16667	MHLYTYLYLLVPLVTFHLILGTGTLDHGGALTERRSADATALKAEPVLLQKSAARSTDDNGKDRLTQMKRILKQRANKARGEEEYQKMLGKY	92	0
Tu003	B1	6	7	1.16667	MHLYTYLYLLVPLVTFHLILGTGTLDHGGALTERRSADATALKAEPVLLQKSAARSTDDNGKDRLTQMKRILKQRANKARGEEEYTKDSWKI	92	0
Tu004	B1	6	3	2	MHLYTYLYLLVPLVTFHLILGTGTLDHGGALTERRSADATALKAEPVLLQKSAARSTDDNGKDRLTQMKRILKQRANKARGEEEYQKDVRKI	92	0
Tu005	B1	6	9	1.5	MHLYTYLYLLVPLVTFHLILGTGTLDHGGALTERRSADATALKAEPVLLQKSAARSTDDNGKDRLTQMKRILKQRANKARGEEEYQKIVRKI	92	0
Tu006	B1	6	38	6.33333	MHLYTYLYLLVPLVTFHLILGTGTLDHGGALTERRSADATALKAEPVLLQKSAARSTDDNGKDRLTQMKRILKQRANKARGEEEYQKDVGKI	92	0
Tu007	B1	6	100	16.6667	MHLYTYLYLLVPLVTFHLILGTGTLDHGGALTERRSADATALKAEPVLLQKSAARSTDDNGKDRLTQMKRILKQRANKARGEEEYTKDVRKI	92	0
Tu008	B1	6	3	2	MHLYTYLYLLVPLVTFHLILGTGTLDHGGALTERRSADATALKAEPVLLQKSARPQHRRQWQGQVDSDEEDSTNSETNKARGEEEYTKDVRKY	93	0
Tu009	B1	8	2	4	MHLYTYLYLLVPLVTFHLILGTGTLDHGGALTERRSADATALKAEPVLLQKSAARSTDDNGKDRLTQMKRILKQRANKARGEEEYQKMLENLREAEV	97	0
Tu010	B1	8	9	1.125	MHLYTYLYLLVPLVTFHLILGTGTLDHGGALTERRSADATALKAEPVLLQKSAARSTDDNGKDRLTQMKRILKQRANKARGEEEYQKMLENLREDRS	97	0
Tu011	B1	8	10	1.25	MHLYTYLYLLVPLVTFHLILGTGTLDHGGALTERRSADATALKAEPVLLQKSAARSTDDNGKDRLTQMKRILKQRANKARGEEEYQKMLGKSKRSRS	97	0
Tu012	B1	8	6	1.33333	MHLYTYLYLLVPLVTFHLILGTGTLDHGGALTERRSADATALKAEPVLLQKSAARSTDDNGKDRLTQMKRILKQRANKARGEEEYQKNVGKSKRSRS	97	0
Tu013	B1	8	19	2.375	MHLYTYLYLLVPLVTFHLILGTGTLDHGGALTERRSADATALKAEPVLLQKSAARSTDDNGKDRLTQMKRILKQRANKARGEEEYQKMLENLRESRS	97	0
Tu014	B1	8	32	4	MHLYTYLYLLVPLVTFHLILGTGTLDHGGALTERRSADATALKAEPVLLQKSAARSTDDNGKDRLTQMKRILKQRANKARGEEEYQKDVGKSKRSRS	97	0
Tu015	B1	8	44	5.5	MHLYTYLYLLVPLVTFHLILGTGTLDHGGALTERRSADATALKAEPVLLQKSAARSTDDNGKDRLTQMKRILKQRANKARGEEEYTKDVRKSKRSRS	97	0
Tu016	B1	8	84	10.5	MHLYTYLYLLVPLVTFHLILGTGTLDHGGALTERRSADATALKAEPVLLQKSAARSTDDNGKDRLTQMKRILKQRANKARGEEEYQKMLEKSKRSRS	97	0
Tu017	B1	8	115	14.375	MHLYTYLYLLVPLVTFHLILGTGTLDHGGALTERRSADATALKAEPVLLQKSAARSTDDNGKDRLTQMKRILKQRANKARGEEEYQKMLENLREAED	97	0
Tu018	B1	8	243	30.375	MHLYTYLYLLVPLVTFHLILGTGTLDHGGALTERRSADATALKAEPVLLQKSAARSTDDNGKDRLTQMKRILKQRANKARGEEEYQKMLENLREARS	97	0
Tu019	B1	8	3	2.66667	MHLYTYLYLLVPLVTFHLILGTGTLDHGGALTERRSADATALKAEPVLLQKSAARSTDDNGKDRLTQMKRILKQRANKARGEEEYQKMLENLKRKQES	98	0
Tu020	B1	12	495	41.25	MHLYTYLYLLVPLVTFHLILGTGTLDHGGALTERRSADATALKAEPVLLQKSAARSTDDNGKDRLTQMKRILKQRANKARGEEEYQKMLENLREAEVKKNAGKR	104	0
Tu021	B1	13	19	1.46154	MHLYTYLYLLVPLVTFHLILGTGTLDHGGALTERRSADATALKAEPVLLQKSAARSTDDNGKDRLTQMKRILKQRANKARGEEEYQKMLENLREAEVKKNRQEKE	105	0
Tu022	B1	15	5	3	MHLYTYLYLLVPLVTFHLILGTGTLDHGGALTERRSADATALKAEPVLLQKSAARSTDDNGKDRLTQMKRILKQRANKARGEEEYQKMLENLREAEVKKNDRKKINQS	108	0
Tu023	B1	23	9	2.55556	MHLYTYLYLLVPLVTFHLILGTGTLDHGGALTERRSADATALKAEPVLLQKSAARSTDDNGKDRLTQMKRILKQRANKARGEEEYQKMLENLREAEVKKCRKKIIKLGVPPYTRQF	116	1
Tu024	B1	30	26	1.15385	MHLYTYLYLLVPLVTFHLILGTGTLDHGGALTERRSADATALKAEPVLLQKSAARSTDDNGKDRLTQMKRILKQRANKARGEEEYQKMLENLREAEVKKNSRKKIIKLGVPPYTRQF	117	0
Tu025	B1	30	92	3.06667	MHLYTYLYLLVPLVTFHLILGTGTLDHGGALTERRSADATALKAEPVLLQKSAARSTDDNGKDRLTQMKRILKQRANKARGEEEYQKMLENLREAEVKKNDRKKIIKLGVPPYTRQF	117	0
Tu026	B1	34	5	6.8	MHLYTYLYLLVPLVTFHLILGTGTLDHGGALTERRSADATALKAEPVLLQKSAARSTDDNGKDRLTQMKRILKQRANKARGEEEYQKMLENLREAEAKKGKDNQSWVFHLIPVSSKIPR	119	0
Tu027	B1	40	4	10	MHLYTYLYLLVPLVTFHLILGTGTLDHGGALTERRSADATALKAEPVLLQKSAARSTDDNGKDRLTQMKRILKQRANKARGEEEYQKMLENLREAEVKKNRQEKDNQSWVFHLIPVSSKIPR	122	0
Tu028	B1	131	14	9.35714	MHLYTYLYLLVPLVTFHLILGTGTLDHGGALTERRSADATALKAEPVLLQKSAARSTDDNGKDRLTQMKRILKQRANKARGEEEYQKMLENLREAEAKKGKDNQAGCSTLYPSVLKSPDRSFPIFATFFLSLFL	134	1
Tu029	B1	162	2	81	MHLYTYLYLLVPLVTFHLILGTGTLDHGGALTERRSADATALKAEPVLLQKSAARSTDDNGKDRLTQMKRILKQRANKARGEEEYQKMLENLREAEAKKRKKIIKAGCSTLYPSVLKSPDRSFPIFATFFLSLFL	135	1
Tu030	B2	14	25	1.78571	MLRLIIAAVLASACLAYPQRRDGVPEDASNLQGFDQGMQAMPNMQGMQGMPMPGMAGGQFLPFNPNLAVPYKRGEELEERSHHSKFNGDSDNSPFQSEDGLETSWTS	107	1
Tu031	B2	50	7	7.14286	MLRLIIAAVLASACLAYPQRRDGVPEDASNLQGFDQGMQAMPNMQGMQGMPMPGMAGGQFLPFNPNLAVPYKRGEELEERSHHSKFNGDSDNSPFQSEDGLENFMDFMKDNSNENLPLQQRGRRHQ	126	1
Tu032/T6.1	O1	3	4	1.33333	MNLTCVLIIAVLFLTACQLLTADDSRNNQKYRAVRMRDALKNLKDSRGCSARNQRCPPNAAWVWCAVVSIHPDVFDIR	78	5
Tu033	O1	3	3	1	MKLTSALIVAVLFLTAWIFVTADDSRNELENRFSKAHHEMKNPEASELESHAAVACAFSPAPKPAVMSSTPLCATWLDL	79	2
Tu034/TVIA	O1	3	2	1.5	MKLTCVVIVAVLLLTACQLITALHSRGTQKHRALGVTTKLTLSTRCLSPGSSCSPTSYNCCRSCNPYSRKCRG	73	8
Tu035/TVIA	O1	3	153	51	MKLTCVVIVAVLLLTACQLITALHSRGTQKHRALGSTTKLTLSTRCLSPGSSCSPTSYNCCRSCNPYSRKCRG	73	8
Tu036	O1	3	79	26.3333	MNLTCVLIIAVLFLTACQLLTADDSRNNQKYRAVRMRDALKNLKDSRGCSARNQRCPPQCCMGLVCGREYPPRCV	75	8
Tu037	O1	3	5	1.66667	MKLTCVVIVAVLLLTACQLITALDSKGMEKRRALRSTTKLSKLRQVSWWCGKPEATCGKLYLKCCSGRCNKANWKCLR	78	8
Tu038	O1	3	3	1	MKLTCVVIVAVLLLTACQLITALDSRGMEKCRALRSTTKLSKLRQVSWWCGKPGDTCGKLYLKCCSGRCSGSCSGKCLP	79	10
Tu039	O1	3	120	40	MKLTCVLIIAVLFLMACQLITANDPRDNQKYRAVMMKDALKNFKDSRSCSGRDSRCPPVCCMGLMCSRGKCVSIYGEK	78	8
Tu040	O1	3	5	1.66667	MKLTSALIVAVLFLTAWIFVTADDSRNELENRFSKAHHEMKNPEASELNKRNCFPNGKFCGFPKVGKPCCSGVCLFACT	79	6
Tu041	O1	3	6	2	MKLTSALIVAVLFLTAWIFVTADDSRNELENRFSKAHHEMKNPEASELNKRGCFPSGSFCGLPKLAMQCCSGVCAFVCV	79	6
Tu042	O1	3	24	8	MKLTSALIVAVLFLTAWIFVTADDSRNELENRFSKAHHEMKNPEASELNKRNCFPNGKFCGLPKVGKPCCSGVCVFACV	79	6
Tu043	O3	3	156	52	MSGLGIMVLTLLLLVSMATSHRYAREKQATRRDAVNVRRRSRPKTKECERYCELEEKHCCCIRSNGPKCSRICIFKFWC	79	8
Tu044	O3	2	32	16	MSGLGIMVLTLLLLVLMTTSHQDAGEKQAMQRDAKNFSRRRLVIRRPKQGSAKCSVSRRRNTAAA	65	1
Tu045	O3	2	16	8	MSGLGTMVLTLLLLVLMTTSHQDAGEKQAMQRDAKNFSRRRLVIRRPKQGSAKCSVSRRRNTAAA	65	1
Tu046	O3	2	32	16	MSGLGTMVLTLLLLVLMTTSHQDAGEKQAMQRDAKNFSRRRLVIRRPKTGSAKCSVSRRRNTAAA	65	1
Tu047	O3	2	54	27	MSGLGIMVLTLLLLVLMTTSHQDAGEKQAMQRDAKNFSRRRLVIRRPKTGSAKCSVSRRRNTAAA	65	1
Tu048	O3	3	2	1.5	MSGLGIMVLTLLLLVLMTTSHQDAGEKQAMQRDAKNFSRRRLVIRRPKTRECEMQCEQKKKHCCRVKRRKDPMCP	75	5
Tu049	A	2	15	7.5	MGMRMMFTVFLFVVLATTGVSFTLDRASDGWNAAAKESDVIALTRRKCCSIPKCYKNNKKMCG	63	4
Tu050	A	3	18	6	MGMRMMFTVFLFVVLATTGVSFTLDRASDGWNAAAKESDVIALTRRKCCSIPKCYKNNKKCVADDAGAHSCHQNNQDMCG	80	6
Tu051/T1.2	A	2	12	6	MGMRMMFTVFLLVVLTTTVVSFPSDIATEGRNAAAKAFDLISSTVRKGCCSNPACAGNNPHVCRQGR	67	4
Tu052/TIA	A	2	2	1	MGMRMMFTVFLFVVLATTGVSFTLDRASDGGNAVAKKSDVTARFNWRCCLIPACRRNH	58	3
Tu053/TIA	A	2	81	40.5	MGMRMMFTVFLFVVLATTGVSFTLDRASDGGNAVAKKSDVTARFNWRCCLIPACRRNHKKFCG	63	4
Tu054	A	2	8	4	MGMRMMFTVFLLVALATTVVSFTSDRASDRRNAAAKAFDLISSIVKKGCCSHPACSGNNPEFCRQGR	67	4
Tu055/T1.3	A	2	155	77.5	MGMRMMFTVFLLVVLATTVVSSTSRSRPKSRRREPVPTTIIDFGECCRDPSCWVKVKDFKCPGAVPPS	68	4
Tu056/T1.3	A	2	391	195.5	MGMRMMFTVFLLVVLATTVVSSTSRSRPKSRRGEPVPTTIINFGECCRDPSCWVKVKDFKCPGAVPPS	68	4
Tu057	Conopressin-conophysin	46	9	5.11111	MTRSVMQMGRLTLVLCLLLLLLLTTQACYIQNCLRVGKRHVETTHPCMSCSFGQCVGPRICCGPGGCEMGTAEANKCIAEDKNSTPCQVLGDHCDLNNLDNIEGHCVADGICCVEDTCAIHSSC	124	17
Tu058	Conopressin-conophysin	30	5	6	MGRLTLVLCLLLLLLLTTQACYIQNCLRVGKRHVETTHPCMSCSFGQCVGPRICCGPGGCEMGTAEANKCIAEDKNSTPCQVLGDHCDLNNLDNIEGHCVADGICCVEDTCAIHSSC	117	17
Tu059	Conopressin-conophysin	34	15	2.26667	MQMGRLTLVLCLLLLLLLTTQACYIQNCLRVGKRHVETTHPCMSCSFGQCVGPRICCGPGGCEMGTAEANKCIAEDKNSTPCQVLGDHCDLNNLDNIEGHCVADGICCVEDTCAIHSSC	119	17
Tu060	Conopressin-conophysin	8	2	4	MTRSVMQMGRLTLVLCLLLLLLLTTQACYIQNCLRVGKRHVETTHPCMSCSFGQCVGPRICCGPGGCEMGTAEANKCIAEDKNSTPCQVLGDHCDLNT	98	12
Tu061	con-ikot-ikot	39	2	19.5	MAMNMSMTLSTFVMVVVAATVTGFTHLQVPSLSRMERDGPADCCDMKTCCVDKMRTCLQRHTFNEKNMVSSCYHAGDICGSYNEIVGCCYGYRTCMLRQLTSMRLQTAHAVCQHTDCFNPCD	122	13
Tu062	con-ikot-ikot	43	39	1.10256	MAMNMSMTLSTFLMVVVAATVIGFTHLQVPSLSRMERDEPADCCNMKTCCVDKMSACLRRHPFNEINMASSCYQEANSKCGSYNEIVGCCYGYRICMLRHVGRMRLQRAHAVCQHTDCYNPCD	123	13
Tu063	con-ikot-ikot	43	42	1.02381	MAMNMSMTLSTFVMVVVAATVTGFTHLQVPSLSRMERDGPADCCDMKTCCVDKMRTCLQRHTFNEKNMVSSCYHEAGDICGSYNEIVGCCYGYRTCMLRQLTSMRLQTAHAVCQHTDCFNPCD	123	13
Tu064	con-ikot-ikot	43	7	6.14286	MAMNMSMTLSTFLMVVVAATVIGFTHLQVPSLSRMERDEPADCCDMKTCCVDKMSACLRRHPFNEINMASSCYQEANSKCGSYNEIVGCCYGYRICMLRHVGRMRLQRAHAVCQHTDCYNPCD	123	13
Tu065	con-ikot-ikot	48	11	4.36364	MAMNMSMTLSTFVMVVVAATVTGFTHLQEPNLSRMERTPPPHNDCCKMKMCCAIKTEECLKTHSDQQHVYITICYQEASHTCGQYNEIVGCCYGYRNCMLINVQQLGLRQAQQTCSNRNCLNPCQ	125	13
Tu066	con-ikot-ikot	8	7	1.14286	MAMNMSMTLSTFVMVVVAATVTGFTHLQVPSLSRMERDGPADCCDMKTCCVDKMRTCLQRHTFNEKTWFPVVITKPATYVDLITKSWAVAMDIEHAC	97	6
Tu067	con-ikot-ikot	43	55	1.27907	MAMNMSMTLSTFVMVVVAATVTGFTHLQVPSLSRMERDGPADCCDMKTCCVDKMRTCLQRHTFNEKNMVSSCYHEAGDICGSYNEIVGCCYGYRSCMLRQLTSMRLQTAHAVCQHTDCFNPCD	123	13
Tu068	con-ikot-ikot	22	28	1.27273	MAMNMSMTLSVFVMVVVAATITGFTHLQEPDPSRMKRYDRGCCINRTYQCLKRYRNRENKFASFCQQEAAVNCGTFTSGKGCCYGYMHCMMINAETQTRETAHQYCQNRSCDPEE	115	10
Tu069	Conoporin	7	2	3.5	MGVPFPALKTMVTVYLLLMGNASPVVTSSTRLSKVKGIASKVVTSGSSLQGTSLKDLADTRYRVTCAIQVENWTKFALKTPYCRSIVGSLPQLLLA	96	2
Tu070	Conoporin	7	3	2.33333	MGVPFPALKTMVTVYLLLMGNASPVVTSSTRLSKVKGIASKVVTSGSSLQGTSLKDLADTRYRVTCAIQVENWTKFALKNPVCRSIVGSLPQLLLA	96	2
Tu071	Conoporin	7	2	3.5	MGVPFPALKTMVTVYLLLMGNASPVVTSSTRLSKVKRIASKVVTSGSSLQGTSLKDLADTSYRVTCAIQVENWTKFALKTPYCRSMVGSLPQLLLT	96	2
Tu072/TIIIA	M	3	67	22.3333	MMSKLGVLLTICLLLFPLTALPMDGDEPADRPAERMQDNISSEQHPLFEERHGCCKGPKGCSSRECRPQHCCGRR	75	7
Tu073	Coninsulin	29	68	2.34483	MTTLFYFLLMALGLLLYVCQSSFGNQHTRNSDTPKYRCGSDIPNSYMDLCFRKRNDAGKKRGQASPLWQRGGSLSMLKARAKRNEAFHLQRAHRGVVEHCCKRACSNAEFMQFCGNS	117	7
Tu074	Conkunitzin	14	12	1.16667	MERGRPVCKSLFLIWLVLSYEKQRWTERPVGQYFMDDINGKKEFMYTKYLSQVKFLQLRSRSAHQMLTYHCLNSRAFGTRFVLYDGEEIDSVETTYRKFNPPLHPG	106	2
Tu075	Conkunitzin	4	12	3	MEGRRVAAVLIVTICMLELEAATLRNPSLCSLLPDTGSCRAAFHMFYFDQFSKECKVFIYGGCDGNANRFLNSKACYKTCGNK	83	7
Tu076	H	4	15	3.75	MNTAGRLLLLCLALGLVFESLGIPVADDVKADRDTDPDDENPRDMSRLTLSAPKGKCNGAPCTFGCCRSVNGKPRCNEFDCG	82	7
Tu077	S	5	7	1.4	MMSKMGAMFVLLLLFTLASSQQEGDVQARKTRLKSDFYRALPRFGPICTCFKSQNCRGSCECMSPPGCYCSNNGIRERGCSCTCPGTG	88	10
Tu078	I1	2	5	2.5	MKTVAVFLVVALAVAYGQFFCPSSEDESLNCIETMGTTATCMKSNRGETYSYACGYCGKKKETCFGAKSQ	70	6
Tu079	I1	2	5	2.5	MKTVAVFLVVALAVAYGQFFCPSSEDESLNCIETMGTTATCMKSNRGETYSYACGYCGKKKETCFGDKSQ	70	6
Tu080	I1	5	92	18.4	MKTVAVFLVVALAVAYGQFFCPSSEDESLNCIETMGTTATCMKSNRGETYSYACGYCGKKKETCFGDKKPVTDYQCQTRKIPNPCGGAA	89	8
Tu081	NewGeo-1	3	41	13.6667	MSRLFLVLLAISVLTLHTDSTQGHDGGTDMSSRPVARAARDHASLARFHEFRARSQRIGRLIEDKAGDEKNEEENEQNEN	80	0
Tu082	NewGeo-1	3	3	1	MSRLFLILLVIAVITLKADASQADDGGPDKRSTLVSRAAGDNAYSGFSRKRRAAIKHSRRTVHDPAGDPTEAPRIP	76	0
Tu083	NewGeo-1	3	2	1.5	MSRLFLILLVIAVITLKADASQADDGGPDKRSTLVSRAAGDNAYSGFSRKRRAAIKHSRRTVHDPAGDPTERPVLP	76	0
Tu084	NewGeo-1	3	85	28.3333	MSRLFLILLVIAVITLKADASQADDGGPDKRSTLVSRAAGDNAYSGFSRKRRAAIKHSRRTVHDPAGDPTEAPVLP	76	0
Tu085	NewGeo-1	3	3	1	MSRLFLILLVIAVITLKADASQADDGGPDKRSTLVSRAAGDNAYSGFSRKRRAAIKHSRRTVHDPAGDPTERPRTSLDS	79	0
Tu086	NewGeo-3	4	35	8.75	MKIYLCLAFLLLLASTIVDSGLLDKIETIRNWKRDDSYCDGCRCTILKKRFAHRLPAAGAHAEKSGHVGKKTATVLKSKVDIA	83	4
